# Supplementary material for: 1,4-Bis(1H-benzimidazol-2-yl)benzene methanol monosolvate
Source: Acta Crystallogr Sect E Struct Rep Online. 2010 Dec 11;67(Pt 1):o90. doi: 10.1107/S1600536810049238 (PMC3050263; doi:10.1107/S1600536810049238)
Supplement: Supplementary file 1 [file e-67-00o90-sup1.cif]

##############################################################################
###                                                                        ###
###        Electronic paper (Acta Crystallographica Section E)             ###
###                                                                        ###
##############################################################################
#                                                                            #
# This CIF contains the data in a paper accepted for publication in Acta     #
# Crystallographica Section E. It conforms to the requirements of Notes      #
# for Authors for Section E, and has been peer reviewed under the auspices   #
# of the IUCr Commission on Journals.                                        #
#                                                                            #
# Full details of the Crystallographic Information File format               #
# are given in the paper "The Crystallographic Information File (CIF):       #
# a New Standard Archive File for Crystallography" by S. R. Hall, F. H.      #
# Allen and I. D. Brown [Acta Cryst. (1991), A47, 655-685].                  #
#                                                                            #
# The current version of the core CIF dictionary is obtainable from          #
# ftp://ftp.iucr.org/pub/cif_core.dic. The current version number is 2.4.    #
#                                                                            #
# Software is freely available for graphical display of the structure(s) in  #
# this CIF.  For information consult the CIF home page http://www.iucr.org/  #
# cif/home.html                                                              #
#                                                                            #
# This file may be used for bona fide research purposes within the           #
# scientific community so long as proper attribution is given to the journal # 
# article from which it was obtained.                                        #
#                                                                            #
##############################################################################
                                             
data_global
_audit_creation_method     'SHELXL97 '
_journal_date_recd_electronic     2010-09-30
_journal_date_accepted     2010-11-25
_journal_name_full     'Acta Crystallographica, Section E'
_journal_year     2011
_journal_volume     67
_journal_issue      1
_journal_page_first     o90
_journal_page_last     o90
_journal_paper_category     QO
_journal_coeditor_code     BG2370
_publ_contact_author_name     'Professor Lin Shen'
_publ_contact_author_address
;
College of Chemistry and Materials Science
Fujian Normal University
Fuzhou 350007
People's Republic of China
;
_publ_contact_author_email     'shenlin@fjnu.edu.cn; jiangbosu@163.com'
_publ_contact_author_fax     '+86-591-83531762'
_publ_contact_author_phone     '86 591 22868188'
_publ_section_title
;
1,4-Bis(1<i>H</i>-benzimidazol-2-yl)benzene methanol monosolvate
;
loop_
    _publ_author_name
    _publ_author_footnote
    _publ_author_address
    'Jiang-Bo Su' .
;
College of Chemistry and Materials Science
Fujian Normal University
Fuzhou
Fujian 350007
People's Republic of China
;
    'Shen Lin' .
;
College of Chemistry and Materials Science
Fujian Normal University
Fuzhou
Fujian 350007
People's Republic of China
;
    'Li-Juan Chen' .
;
College of Chemistry and Materials Science
Fujian Normal University
Fuzhou
Fujian 350007
People's Republic of China
;
    'Ming-Xing Yang' .
;
College of Chemistry and Materials Science
Fujian Normal University
Fuzhou
Fujian 350007
People's Republic of China
;
    'Hua Huang' .
;
College of Chemistry and Materials Science
Fujian Normal University
Fuzhou
Fujian 350007
People's Republic of China
;
data_I
_chemical_name_systematic
;
1,4-Bis(1<i>H</i>-benzimidazol-2-yl)benzene methanol monosolvate
;
_chemical_name_common     ?
_chemical_formula_moiety     'C20 H14 N4, C H4 O'
_chemical_formula_sum     'C21 H18 N4 O'
_chemical_formula_iupac     'C20 H14 N4, C H4 O'
_chemical_formula_weight     342.39
_chemical_melting_point     ?
_symmetry_cell_setting     triclinic
_symmetry_space_group_name_H-M     'P -1'
_symmetry_space_group_name_Hall     '-P 1'
loop_
    _symmetry_equiv_pos_as_xyz
    'x, y, z'
    '-x, -y, -z'
_cell_length_a     7.1730(14)
_cell_length_b     10.599(2)
_cell_length_c     12.260(3)
_cell_angle_alpha     76.21(3)
_cell_angle_beta     88.37(3)
_cell_angle_gamma     77.01(3)
_cell_volume     881.7(3)
_cell_formula_units_Z     2
_cell_measurement_reflns_used     3188
_cell_measurement_theta_min     3.0069
_cell_measurement_theta_max     27.4797
_cell_measurement_temperature     293(2)
_exptl_crystal_description     Prism
_exptl_crystal_colour     yellow
_exptl_crystal_size_max     0.31
_exptl_crystal_size_mid     0.16
_exptl_crystal_size_min     0.12
_exptl_crystal_density_diffrn     1.290
_exptl_crystal_density_meas     ?
_exptl_crystal_density_method     'not measured'
_exptl_crystal_F_000     360
_exptl_absorpt_coefficient_mu     0.082
_exptl_absorpt_correction_type     multi-scan
_exptl_absorpt_process_details     '(CrystalClear; Rigaku, 2002)'
_exptl_absorpt_correction_T_min     0.4320
_exptl_absorpt_correction_T_max     1.0000
_diffrn_ambient_temperature     293(2)
_diffrn_radiation_type     MoK\a
_diffrn_radiation_wavelength     0.71073
_diffrn_radiation_source     'fine-focus sealed tube'
_diffrn_radiation_monochromator     graphite
_diffrn_measurement_device_type     'Rigaku Mercury CCD'
_diffrn_measurement_method     \w
_diffrn_detector_area_resol_mean     ?
_diffrn_reflns_number     4565
_diffrn_reflns_av_R_equivalents     0.0162
_diffrn_reflns_av_sigmaI/netI     0.0295
_diffrn_reflns_theta_min     1.71
_diffrn_reflns_theta_max     25.24
_diffrn_reflns_theta_full     25.24
_diffrn_measured_fraction_theta_max     0.985
_diffrn_measured_fraction_theta_full     0.985
_diffrn_reflns_limit_h_min     -8
_diffrn_reflns_limit_h_max     8
_diffrn_reflns_limit_k_min     -12
_diffrn_reflns_limit_k_max     11
_diffrn_reflns_limit_l_min     -12
_diffrn_reflns_limit_l_max     14
_diffrn_standards_number     ?
_diffrn_standards_interval_count     ?
_diffrn_standards_interval_time     ?
_diffrn_standards_decay_%     0
_refine_special_details
;
Refinement of <i>F</i>^2^ against ALL reflections. The weighted <i>R</i>-factor
<i>wR</i> and goodness of fit <i>S</i> are based on <i>F</i>^2^, conventional
<i>R</i>-factors <i>R</i> are based on <i>F</i>, with <i>F</i> set to zero for
negative <i>F</i>^2^. The threshold expression of <i>F</i>^2^ >
\s(<i>F</i>^2^) is used only for calculating <i>R</i>-factors(gt) <i>etc</i>.
and is not relevant to the choice of reflections for refinement.
<i>R</i>-factors based on <i>F</i>^2^ are statistically about twice as large
as those based on <i>F</i>, and <i>R</i>- factors based on ALL data will be
even larger.
;
_reflns_number_total     3139
_reflns_number_gt     2577
_reflns_threshold_expression     I>2\s(I)
_refine_ls_structure_factor_coef     Fsqd
_refine_ls_matrix_type     full
_refine_ls_R_factor_all     0.0529
_refine_ls_R_factor_gt     0.0430
_refine_ls_wR_factor_gt     0.1100
_refine_ls_wR_factor_ref     0.1191
_refine_ls_goodness_of_fit_ref     1.039
_refine_ls_restrained_S_all     1.039
_refine_ls_number_reflns     3139
_refine_ls_number_parameters     240
_refine_ls_number_restraints     0
_refine_ls_hydrogen_treatment     mixed
_refine_ls_weighting_scheme     calc
_refine_ls_weighting_details
         'calc w=1/[\s^2^(Fo^2^)+(0.0580P)^2^+0.2072P] where P=(Fo^2^+2Fc^2^)/3'
_atom_sites_solution_hydrogens     geom
_atom_sites_solution_primary     direct
_atom_sites_solution_secondary     difmap
_refine_ls_shift/su_max     0.001
_refine_ls_shift/su_mean     0.000
_refine_diff_density_max     0.152
_refine_diff_density_min     -0.185
_refine_ls_extinction_method     none
_refine_ls_extinction_coef     ?
loop_
    _atom_type_symbol
    _atom_type_description
    _atom_type_scat_dispersion_real
    _atom_type_scat_dispersion_imag
    _atom_type_scat_source
    'C' 'C' 0.0033 0.0016
                         'International Tables Vol C Tables 4.2.6.8 and 6.1.1.4'
    'H' 'H' 0.0000 0.0000
                         'International Tables Vol C Tables 4.2.6.8 and 6.1.1.4'
    'N' 'N' 0.0061 0.0033
                         'International Tables Vol C Tables 4.2.6.8 and 6.1.1.4'
    'O' 'O' 0.0106 0.0060
                         'International Tables Vol C Tables 4.2.6.8 and 6.1.1.4'
_computing_data_collection     'CrystalClear (Rigaku, 2002)'
_computing_cell_refinement     'CrystalClear (Rigaku, 2002)'
_computing_data_reduction     'CrystalClear (Rigaku, 2002)'
_computing_structure_solution     'SHELXS97 (Sheldrick, 2008)'
_computing_structure_refinement     'SHELXL97 (Sheldrick, 2008)'
_computing_molecular_graphics     'SHELXTL/PC (Sheldrick, 2008)'
_computing_publication_material     'SHELXL97 (Sheldrick, 2008)'
loop_
    _atom_site_type_symbol
    _atom_site_label
    _atom_site_fract_x
    _atom_site_fract_y
    _atom_site_fract_z
    _atom_site_U_iso_or_equiv
    _atom_site_adp_type
    _atom_site_calc_flag
    _atom_site_refinement_flags
    _atom_site_occupancy
    _atom_site_disorder_assembly
    _atom_site_disorder_group
    O O1 0.4353(2) 0.72851(15) -0.20907(11) 0.0655(4) Uani d . 1 . .
    H H1 0.466(4) 0.773(3) -0.157(2) 0.099(9) Uiso d . 1 . .
    N N1 0.5137(2) 0.81332(14) -0.01667(11) 0.0462(4) Uani d . 1 . .
    N N2 0.4593(2) 0.81243(13) 0.16469(11) 0.0431(4) Uani d . 1 . .
    H H2A 0.3999 0.8285 0.2236 0.052 Uiso calc R 1 . .
    N N3 0.3135(2) 0.86666(13) 0.37352(11) 0.0404(3) Uani d . 1 . .
    N N4 0.34446(19) 0.84695(13) 0.55855(11) 0.0388(3) Uani d . 1 . .
    H H4A 0.3731 0.8106 0.6283 0.047 Uiso calc R 1 . .
    C C1 0.6775(3) 0.74325(16) 0.04753(14) 0.0438(4) Uani d . 1 . .
    C C2 0.8563(3) 0.67915(19) 0.01578(17) 0.0569(5) Uani d . 1 . .
    H H2B 0.8818 0.6801 -0.0592 0.068 Uiso calc R 1 . .
    C C3 0.9931(3) 0.6147(2) 0.09908(19) 0.0624(6) Uani d . 1 . .
    H H3B 1.1126 0.5717 0.0795 0.075 Uiso calc R 1 . .
    C C4 0.9576(3) 0.61209(19) 0.21223(18) 0.0584(5) Uani d . 1 . .
    H H4B 1.0536 0.5670 0.2660 0.070 Uiso calc R 1 . .
    C C5 0.7826(3) 0.67513(18) 0.24601(16) 0.0502(5) Uani d . 1 . .
    H H5A 0.7584 0.6733 0.3212 0.060 Uiso calc R 1 . .
    C C6 0.6448(2) 0.74142(16) 0.16162(14) 0.0412(4) Uani d . 1 . .
    C C7 0.3870(3) 0.85267(16) 0.05676(13) 0.0403(4) Uani d . 1 . .
    C C8 0.1892(2) 0.92809(15) 0.02858(13) 0.0394(4) Uani d . 1 . .
    C C9 0.1321(3) 0.98685(17) -0.08376(14) 0.0456(4) Uani d . 1 . .
    H H9A 0.2204 0.9784 -0.1401 0.055 Uiso calc R 1 . .
    C C10 -0.0540(3) 1.05739(17) -0.11194(13) 0.0451(4) Uani d . 1 . .
    H H10A -0.0896 1.0955 -0.1870 0.068 Uiso calc R 1 . .
    C C11 0.2500(2) 0.99128(16) 0.39671(14) 0.0394(4) Uani d . 1 . .
    C C12 0.1739(3) 1.11565(18) 0.32434(16) 0.0541(5) Uani d . 1 . .
    H H12A 0.1647 1.1252 0.2472 0.065 Uiso calc R 1 . .
    C C13 0.1133(3) 1.22324(18) 0.37161(18) 0.0590(5) Uani d . 1 . .
    H H13A 0.0613 1.3065 0.3254 0.071 Uiso calc R 1 . .
    C C14 0.1282(3) 1.21002(18) 0.48749(18) 0.0551(5) Uani d . 1 . .
    H H14A 0.0844 1.2846 0.5164 0.066 Uiso calc R 1 . .
    C C15 0.2059(3) 1.08975(17) 0.55992(16) 0.0484(4) Uani d . 1 . .
    H H15A 0.2173 1.0816 0.6368 0.058 Uiso calc R 1 . .
    C C16 0.2667(2) 0.98057(16) 0.51249(13) 0.0379(4) Uani d . 1 . .
    C C17 0.3672(2) 0.78377(15) 0.47268(13) 0.0358(4) Uani d . 1 . .
    C C18 0.4362(2) 0.63846(15) 0.48859(13) 0.0356(4) Uani d . 1 . .
    C C19 0.5493(2) 0.55926(16) 0.58125(13) 0.0421(4) Uani d . 1 . .
    H H19C 0.5829 0.5982 0.6360 0.063 Uiso calc R 1 . .
    C C20 0.3879(3) 0.57685(16) 0.40750(14) 0.0426(4) Uani d . 1 . .
    H H20B 0.3125 0.6281 0.3452 0.064 Uiso calc R 1 . .
    C C21 0.3492(5) 0.6260(3) -0.1553(2) 0.0971(9) Uani d . 1 . .
    H H21A 0.2685 0.6545 -0.0979 0.117 Uiso d R 1 . .
    H H21B 0.4481 0.5516 -0.1190 0.117 Uiso d R 1 . .
    H H21C 0.2739 0.5965 -0.2043 0.174(16) Uiso d R 1 . .
loop_
    _atom_site_aniso_label
    _atom_site_aniso_U_11
    _atom_site_aniso_U_22
    _atom_site_aniso_U_33
    _atom_site_aniso_U_12
    _atom_site_aniso_U_13
    _atom_site_aniso_U_23
    O1 0.1004(12) 0.0687(9) 0.0363(7) -0.0341(8) 0.0012(7) -0.0157(7)
    N1 0.0571(9) 0.0468(8) 0.0349(8) -0.0070(7) -0.0014(7) -0.0143(6)
    N2 0.0505(9) 0.0457(8) 0.0305(7) -0.0023(7) -0.0035(6) -0.0115(6)
    N3 0.0500(8) 0.0365(7) 0.0327(7) -0.0029(6) -0.0045(6) -0.0097(6)
    N4 0.0495(8) 0.0389(8) 0.0280(7) -0.0082(6) -0.0005(6) -0.0093(6)
    C1 0.0525(11) 0.0401(9) 0.0406(9) -0.0095(8) 0.0004(8) -0.0138(7)
    C2 0.0608(13) 0.0566(12) 0.0539(12) -0.0086(10) 0.0084(10) -0.0195(9)
    C3 0.0517(12) 0.0574(12) 0.0775(15) -0.0048(10) 0.0052(11) -0.0226(11)
    C4 0.0532(12) 0.0514(11) 0.0690(14) -0.0085(9) -0.0142(10) -0.0125(10)
    C5 0.0556(12) 0.0501(11) 0.0451(10) -0.0100(9) -0.0089(8) -0.0126(8)
    C6 0.0481(10) 0.0373(9) 0.0392(9) -0.0085(7) -0.0028(7) -0.0117(7)
    C7 0.0546(10) 0.0354(8) 0.0315(8) -0.0086(7) -0.0031(7) -0.0100(7)
    C8 0.0524(10) 0.0336(8) 0.0320(9) -0.0073(7) -0.0060(7) -0.0087(7)
    C9 0.0550(11) 0.0481(10) 0.0310(9) -0.0064(8) 0.0005(7) -0.0090(7)
    C10 0.0585(11) 0.0451(10) 0.0281(8) -0.0057(8) -0.0069(8) -0.0063(7)
    C11 0.0417(9) 0.0366(9) 0.0400(9) -0.0066(7) -0.0033(7) -0.0108(7)
    C12 0.0682(13) 0.0429(10) 0.0471(11) -0.0068(9) -0.0139(9) -0.0063(8)
    C13 0.0660(13) 0.0350(10) 0.0711(14) -0.0029(9) -0.0159(10) -0.0092(9)
    C14 0.0553(12) 0.0420(10) 0.0718(14) -0.0055(9) -0.0010(10) -0.0254(9)
    C15 0.0542(11) 0.0471(10) 0.0491(10) -0.0115(8) 0.0049(8) -0.0222(8)
    C16 0.0392(9) 0.0377(9) 0.0386(9) -0.0096(7) 0.0021(7) -0.0118(7)
    C17 0.0380(9) 0.0388(9) 0.0313(8) -0.0075(7) -0.0006(6) -0.0109(7)
    C18 0.0380(9) 0.0366(8) 0.0313(8) -0.0063(7) -0.0011(7) -0.0082(7)
    C19 0.0541(11) 0.0405(9) 0.0332(9) -0.0089(8) -0.0084(7) -0.0122(7)
    C20 0.0526(10) 0.0392(9) 0.0337(9) -0.0063(8) -0.0122(7) -0.0064(7)
    C21 0.141(3) 0.107(2) 0.0643(16) -0.072(2) 0.0164(16) -0.0224(15)
_geom_special_details
;
All e.s.d.'s (except the e.s.d. in the dihedral angle between two l.s. planes)
are estimated using the full covariance matrix. The cell e.s.d.'s are taken
into account individually in the estimation of e.s.d.'s in distances, angles
and torsion angles; correlations between e.s.d.'s in cell parameters are only
used when they are defined by crystal symmetry. An approximate (isotropic)
treatment of cell e.s.d.'s is used for estimating e.s.d.'s involving l.s.
planes.
;
loop_
    _geom_bond_atom_site_label_1
    _geom_bond_atom_site_label_2
    _geom_bond_site_symmetry_2
    _geom_bond_distance
    _geom_bond_publ_flag
    O1 C21 . 1.391(3) ?
    O1 H1 . 0.93(3) ?
    N1 C7 . 1.331(2) ?
    N1 C1 . 1.391(2) ?
    N2 C7 . 1.368(2) ?
    N2 C6 . 1.378(2) ?
    N2 H2A . 0.8600 ?
    N3 C17 . 1.328(2) ?
    N3 C11 . 1.391(2) ?
    N4 C17 . 1.3640(19) ?
    N4 C16 . 1.385(2) ?
    N4 H4A . 0.8600 ?
    C1 C2 . 1.401(3) ?
    C1 C6 . 1.408(2) ?
    C2 C3 . 1.377(3) ?
    C2 H2B . 0.9300 ?
    C3 C4 . 1.398(3) ?
    C3 H3B . 0.9300 ?
    C4 C5 . 1.385(3) ?
    C4 H4B . 0.9300 ?
    C5 C6 . 1.393(2) ?
    C5 H5A . 0.9300 ?
    C7 C8 . 1.469(2) ?
    C8 C10 2_575 1.400(2) ?
    C8 C9 . 1.400(2) ?
    C9 C10 . 1.384(3) ?
    C9 H9A . 0.9300 ?
    C10 C8 2_575 1.400(2) ?
    C10 H10A . 0.9300 ?
    C11 C16 . 1.403(2) ?
    C11 C12 . 1.403(2) ?
    C12 C13 . 1.380(3) ?
    C12 H12A . 0.9300 ?
    C13 C14 . 1.399(3) ?
    C13 H13A . 0.9300 ?
    C14 C15 . 1.376(3) ?
    C14 H14A . 0.9300 ?
    C15 C16 . 1.395(2) ?
    C15 H15A . 0.9300 ?
    C17 C18 . 1.475(2) ?
    C18 C19 . 1.395(2) ?
    C18 C20 . 1.402(2) ?
    C19 C20 2_666 1.386(2) ?
    C19 H19C . 0.9300 ?
    C20 C19 2_666 1.386(2) ?
    C20 H20B . 0.9300 ?
    C21 H21A . 0.9600 ?
    C21 H21B . 0.9600 ?
    C21 H21C . 0.9600 ?
loop_
    _geom_angle_atom_site_label_1
    _geom_angle_atom_site_label_2
    _geom_angle_atom_site_label_3
    _geom_angle_site_symmetry_1
    _geom_angle_site_symmetry_3
    _geom_angle
    _geom_angle_publ_flag
    C21 O1 H1 . . 109.8(16) ?
    C7 N1 C1 . . 104.98(14) ?
    C7 N2 C6 . . 107.32(14) ?
    C7 N2 H2A . . 126.3 ?
    C6 N2 H2A . . 126.3 ?
    C17 N3 C11 . . 104.91(13) ?
    C17 N4 C16 . . 107.26(13) ?
    C17 N4 H4A . . 126.4 ?
    C16 N4 H4A . . 126.4 ?
    N1 C1 C2 . . 130.63(17) ?
    N1 C1 C6 . . 109.80(15) ?
    C2 C1 C6 . . 119.57(17) ?
    C3 C2 C1 . . 117.88(19) ?
    C3 C2 H2B . . 121.1 ?
    C1 C2 H2B . . 121.1 ?
    C2 C3 C4 . . 121.92(19) ?
    C2 C3 H3B . . 119.0 ?
    C4 C3 H3B . . 119.0 ?
    C5 C4 C3 . . 121.46(19) ?
    C5 C4 H4B . . 119.3 ?
    C3 C4 H4B . . 119.3 ?
    C4 C5 C6 . . 116.64(18) ?
    C4 C5 H5A . . 121.7 ?
    C6 C5 H5A . . 121.7 ?
    N2 C6 C5 . . 132.09(16) ?
    N2 C6 C1 . . 105.38(15) ?
    C5 C6 C1 . . 122.52(17) ?
    N1 C7 N2 . . 112.51(15) ?
    N1 C7 C8 . . 125.12(15) ?
    N2 C7 C8 . . 122.36(15) ?
    C10 C8 C9 2_575 . 118.54(16) ?
    C10 C8 C7 2_575 . 121.45(15) ?
    C9 C8 C7 . . 120.00(16) ?
    C10 C9 C8 . . 120.80(16) ?
    C10 C9 H9A . . 119.6 ?
    C8 C9 H9A . . 119.6 ?
    C9 C10 C8 . 2_575 120.66(15) ?
    C9 C10 H10A . . 119.7 ?
    C8 C10 H10A 2_575 . 119.7 ?
    N3 C11 C16 . . 110.02(14) ?
    N3 C11 C12 . . 130.11(16) ?
    C16 C11 C12 . . 119.85(16) ?
    C13 C12 C11 . . 117.72(18) ?
    C13 C12 H12A . . 121.1 ?
    C11 C12 H12A . . 121.1 ?
    C12 C13 C14 . . 121.53(18) ?
    C12 C13 H13A . . 119.2 ?
    C14 C13 H13A . . 119.2 ?
    C15 C14 C13 . . 121.84(17) ?
    C15 C14 H14A . . 119.1 ?
    C13 C14 H14A . . 119.1 ?
    C14 C15 C16 . . 116.80(17) ?
    C14 C15 H15A . . 121.6 ?
    C16 C15 H15A . . 121.6 ?
    N4 C16 C15 . . 132.62(16) ?
    N4 C16 C11 . . 105.12(14) ?
    C15 C16 C11 . . 122.22(16) ?
    N3 C17 N4 . . 112.68(14) ?
    N3 C17 C18 . . 123.53(14) ?
    N4 C17 C18 . . 123.74(14) ?
    C19 C18 C20 . . 118.34(15) ?
    C19 C18 C17 . . 122.54(14) ?
    C20 C18 C17 . . 119.12(14) ?
    C20 C19 C18 2_666 . 120.63(15) ?
    C20 C19 H19C 2_666 . 119.7 ?
    C18 C19 H19C . . 119.7 ?
    C19 C20 C18 2_666 . 121.03(15) ?
    C19 C20 H20B 2_666 . 119.5 ?
    C18 C20 H20B . . 119.5 ?
    O1 C21 H21A . . 109.0 ?
    O1 C21 H21B . . 108.1 ?
    H21A C21 H21B . . 107.6 ?
    O1 C21 H21C . . 114.6 ?
    H21A C21 H21C . . 108.7 ?
    H21B C21 H21C . . 108.7 ?
loop_
    _geom_hbond_atom_site_label_D
    _geom_hbond_atom_site_label_H
    _geom_hbond_atom_site_label_A
    _geom_hbond_site_symmetry_A
    _geom_hbond_distance_DH
    _geom_hbond_distance_HA
    _geom_hbond_distance_DA
    _geom_hbond_angle_DHA
    O1 H1 N1 . 0.93(3) 1.93(3) 2.829(2) 162(2)
    N2 H2A N3 . 0.86 2.03 2.873(2) 168.3
    N4 H4A O1 1_556 0.86 1.99 2.855(2) 178.9
