# Supplementary material for: 1,4-Bis(1H-benzimidazol-2-yl)benzene methanol monosolvate
Source: Acta Crystallogr Sect E Struct Rep Online. 2010 Dec 11;67(Pt 1):o90. doi: 10.1107/S1600536810049238 (PMC3050263; doi:10.1107/S1600536810049238)
Supplement: Supplementary file 2 [file e-67-00o90-Isup2.hkl]

# 
# h,k,l, Fc-squared, Fo-squared, sigma(Fo-squared) and status flag 
# 
data_I
_shelx_title ' d in P-1' 
_shelx_refln_list_code          4 
_shelx_F_calc_maximum      118.40 
_exptl_crystal_F_000       360.00 
_reflns_d_resolution_high  0.8334 
 
loop_ 
 _symmetry_equiv_pos_as_xyz 
 'x, y, z' 
 '-x, -y, -z' 
 
_cell_length_a     7.1730 
_cell_length_b    10.5990 
_cell_length_c    12.2600 
_cell_angle_alpha  76.210 
_cell_angle_beta   88.368 
_cell_angle_gamma  77.010 
 
_shelx_F_squared_multiplier     1.000 
 
loop_ 
 _refln_index_h 
 _refln_index_k 
 _refln_index_l 
 _refln_F_squared_calc 
 _refln_F_squared_meas 
 _refln_F_squared_sigma 
 _refln_observed_status 
   1   0   0     1327.37     1224.37     19.91 o 
   2   0   0        4.31        3.99      0.58 o 
   3   0   0        3.61        2.67      0.60 o 
   4   0   0      103.05      104.83      3.52 o 
   5   0   0       15.27       16.92      1.69 o 
   6   0   0       17.47       15.32      1.77 o 
   7   0   0        0.50        0.83      0.88 o 
   8   0   0        2.15        1.54      1.25 o 
  -8   1   0        0.58        0.55      1.06 o 
  -7   1   0        4.71        6.09      1.32 o 
  -6   1   0        0.00       -0.33      0.59 o 
  -5   1   0       85.96       88.68      3.39 o 
  -4   1   0       13.48       19.36      1.42 o 
  -3   1   0      594.40      626.02     11.58 o 
  -2   1   0      645.09      564.51     10.07 o 
  -1   1   0      321.34      302.90      5.39 o 
   0   1   0     1824.47     1703.13     31.43 o 
   1   1   0      131.76      113.82      1.65 o 
   2   1   0    14017.78    12390.12    397.64 o 
   3   1   0        3.50        2.73      0.63 o 
   4   1   0        2.95        3.81      0.88 o 
   5   1   0        1.60        2.62      0.86 o 
   6   1   0        7.69        6.40      1.29 o 
   7   1   0       11.20        8.54      1.71 o 
   8   1   0        3.18        2.99      1.41 o 
  -7   2   0        0.49        0.67      0.86 o 
  -6   2   0       90.28       95.61      3.89 o 
  -5   2   0       16.31       14.29      1.47 o 
  -4   2   0        7.71        5.77      0.92 o 
  -3   2   0       37.12       39.60      1.73 o 
  -2   2   0       64.57       61.99      1.89 o 
  -1   2   0      267.33      222.00      4.25 o 
   0   2   0     1324.60     1263.12     14.74 o 
   1   2   0     3943.19     3726.65     35.88 o 
   2   2   0      743.56      702.87      7.29 o 
   3   2   0        3.37        1.70      0.28 o 
   4   2   0     1072.18     1055.52     18.99 o 
   5   2   0       44.54       48.17      2.52 o 
   6   2   0       16.18       18.13      1.89 o 
   7   2   0       41.04       34.33      2.60 o 
   8   2   0        0.90        1.04      1.05 o 
  -7   3   0       31.73       42.93      2.80 o 
  -6   3   0       20.24       21.06      1.93 o 
  -5   3   0      149.21      157.70      4.76 o 
  -4   3   0        6.04        7.17      0.99 o 
  -3   3   0       19.27       22.47      1.31 o 
  -2   3   0      176.02      166.84      3.81 o 
  -1   3   0       49.73       53.90      1.71 o 
   0   3   0       37.28       41.56      0.97 o 
   1   3   0     5987.70     5640.25     65.37 o 
   2   3   0      460.86      452.16      4.92 o 
   3   3   0        2.64        2.16      0.29 o 
   4   3   0     1009.08      991.83     10.48 o 
   5   3   0       40.04       38.90      2.30 o 
   6   3   0       99.46       85.01      3.77 o 
   7   3   0        4.68        5.67      1.39 o 
   8   3   0        0.06        0.41      1.05 o 
  -7   4   0        1.43        2.93      1.20 o 
  -6   4   0        2.35        3.44      1.04 o 
  -5   4   0      242.65      244.27      6.37 o 
  -4   4   0       16.34       14.75      1.36 o 
  -3   4   0       66.31       64.80      2.38 o 
  -2   4   0      473.48      537.37      9.99 o 
  -1   4   0       89.19      112.93      2.18 o 
   0   4   0      119.15      132.89      2.27 o 
   1   4   0      288.83      300.54      4.21 o 
   2   4   0      229.46      204.67      3.83 o 
   3   4   0       27.85       24.46      0.75 o 
   4   4   0        2.61        3.49      0.40 o 
   5   4   0        0.01        0.47      0.40 o 
   6   4   0      180.43      150.49      5.30 o 
   7   4   0        6.02        6.45      1.38 o 
   8   4   0       46.66       44.90      3.28 o 
  -6   5   0       47.73       46.58      2.76 o 
  -5   5   0       68.40       52.99      2.69 o 
  -4   5   0       33.11       27.87      1.88 o 
  -3   5   0       81.14       87.18      3.02 o 
  -2   5   0       41.32       49.57      2.11 o 
  -1   5   0        6.18       10.05      1.35 o 
   0   5   0      634.36      685.20      8.84 o 
   1   5   0      303.23      332.05      4.75 o 
   2   5   0     2659.48     2585.37     30.35 o 
   3   5   0        3.23        3.94      0.68 o 
   4   5   0       52.05       48.58      1.23 o 
   5   5   0        4.50        4.99      0.75 o 
   6   5   0        3.24        3.54      1.10 o 
   7   5   0        0.05        1.18      0.92 o 
   8   5   0      105.11       98.42      4.85 o 
  -6   6   0        5.93        6.59      1.51 o 
  -5   6   0       55.28       53.07      2.85 o 
  -4   6   0      129.52      123.66      4.20 o 
  -3   6   0        5.50        4.71      1.06 o 
  -2   6   0       13.66       14.34      1.02 o 
  -1   6   0      176.96      175.60      3.26 o 
   0   6   0        0.05       -0.32      0.25 o 
   1   6   0       11.66       15.34      0.78 o 
   2   6   0       53.21       57.42      3.24 o 
   3   6   0       96.44       92.09      3.15 o 
   4   6   0        4.65        5.18      0.66 o 
   5   6   0       20.28       18.61      1.93 o 
   6   6   0        1.65        3.26      1.06 o 
   7   6   0       13.80       13.53      2.05 o 
   8   6   0        6.23        4.72      1.52 o 
  -5   7   0        2.25        0.09      0.91 o 
  -4   7   0       23.96       22.18      1.52 o 
  -3   7   0       56.09       51.02      4.01 o 
  -2   7   0       43.89       38.86      1.60 o 
  -1   7   0      382.70      371.69      5.81 o 
   0   7   0       20.39       23.68      1.58 o 
   1   7   0       19.06       18.20      0.91 o 
   2   7   0       31.67       29.44      1.14 o 
   3   7   0       78.74       80.76      2.08 o 
   4   7   0       28.72       26.03      2.14 o 
   5   7   0        3.46        2.70      0.96 o 
   6   7   0        1.14        0.82      0.91 o 
   7   7   0       11.36       14.15      2.19 o 
   8   7   0        3.94        5.32      1.60 o 
  -5   8   0        0.06        0.84      1.04 o 
  -4   8   0        0.14        0.23      0.71 o 
  -3   8   0      101.76      100.10      5.73 o 
  -2   8   0      103.90      102.97      2.75 o 
  -1   8   0      121.08      125.56      3.38 o 
   0   8   0       18.38       17.30      1.64 o 
   1   8   0      240.68      234.86      5.77 o 
   2   8   0       33.63       33.33      2.83 o 
   3   8   0      254.49      240.39      6.72 o 
   4   8   0       35.30       33.77      2.44 o 
   5   8   0        3.58        1.23      0.88 o 
   6   8   0        1.57        1.06      0.97 o 
   7   8   0        0.26        0.46      1.04 o 
  -4   9   0        4.64        1.88      1.24 o 
  -3   9   0       27.04       33.41      1.86 o 
  -2   9   0       69.05       72.75      6.55 o 
  -1   9   0       14.80       11.93      1.05 o 
   0   9   0       12.73       11.09      0.97 o 
   1   9   0      103.09      105.56      2.64 o 
   2   9   0       83.82       80.53      3.49 o 
   3   9   0      112.50      117.66      4.50 o 
   4   9   0       13.99       15.42      1.93 o 
   5   9   0        1.14        0.78      0.82 o 
   6   9   0       36.12       39.00      3.28 o 
   7   9   0        0.13       -0.79      0.87 o 
  -3  10   0        8.99        4.75      1.51 o 
  -2  10   0       35.69       37.49      2.30 o 
  -1  10   0       29.57       31.66      1.58 o 
   0  10   0        0.05        1.53      0.57 o 
   1  10   0       49.31       40.97      2.52 o 
   2  10   0       55.54       50.37      2.89 o 
   3  10   0      145.46      147.07      5.39 o 
   4  10   0      148.06      140.11      5.53 o 
   5  10   0        0.62        0.12      0.93 o 
   6  10   0        2.22        1.70      1.23 o 
  -2  11   0       26.19       27.63      2.51 o 
  -1  11   0       20.48       20.28      2.00 o 
   0  11   0        0.94        1.36      0.83 o 
   1  11   0       23.78       23.15      2.14 o 
   2  11   0        3.80        5.40      1.27 o 
   3  11   0       71.02       69.94      3.76 o 
   4  11   0       47.46       48.98      3.31 o 
   5  11   0        1.78        3.20      1.36 o 
   0  12   0        1.43        0.10      0.87 o 
   1  12   0        5.27        2.90      1.14 o 
   2  12   0        0.51       -0.44      0.78 o 
   3  12   0        0.09        0.38      0.90 o 
  -3 -12   1        0.67        1.59      1.14 o 
  -2 -12   1        0.27       -0.23      0.86 o 
  -5 -11   1       17.91       14.26      2.28 o 
  -4 -11   1       34.23       35.22      3.05 o 
  -3 -11   1        0.20        0.63      0.92 o 
  -2 -11   1        0.99        0.15      0.75 o 
  -1 -11   1       10.68       10.30      1.59 o 
   0 -11   1       13.98       16.30      1.84 o 
   1 -11   1        0.78        0.09      0.90 o 
  -6 -10   1        0.84        2.05      1.19 o 
  -5 -10   1       17.64       13.94      2.19 o 
  -4 -10   1        0.76        0.68      0.97 o 
  -3 -10   1        1.90        2.38      1.09 o 
  -2 -10   1       60.22       67.05      3.37 o 
  -1 -10   1        1.53        0.04      0.60 o 
   0 -10   1        0.17        0.13      0.47 o 
   1 -10   1       10.29       11.15      1.09 o 
   2 -10   1       48.42       52.57      3.12 o 
   3 -10   1       29.78       39.05      3.01 o 
  -6  -9   1        2.46        0.87      0.95 o 
  -5  -9   1       10.57        8.48      1.75 o 
  -4  -9   1        2.53        1.61      0.92 o 
  -3  -9   1       10.00        9.85      1.56 o 
  -2  -9   1        0.97        0.14      0.63 o 
  -1  -9   1        2.88        4.15      0.71 o 
   0  -9   1      153.37      147.81      3.32 o 
   1  -9   1       21.78       20.20      1.27 o 
   2  -9   1        0.00       -0.66      0.48 o 
   3  -9   1       80.61       85.53      4.16 o 
   4  -9   1        0.64       -0.70      0.93 o 
  -7  -8   1       11.37       12.16      2.19 o 
  -6  -8   1        0.97        1.13      1.00 o 
  -5  -8   1        7.81        8.41      1.57 o 
  -4  -8   1       86.77       82.56      3.81 o 
  -3  -8   1        0.41       -0.08      0.60 o 
  -2  -8   1        5.25        5.58      1.09 o 
  -1  -8   1      131.80      128.70      2.87 o 
   0  -8   1       48.23       45.89      2.00 o 
   1  -8   1       15.04       13.41      1.85 o 
   2  -8   1        0.00       -0.47      0.45 o 
   3  -8   1       34.59       38.12      2.09 o 
   4  -8   1        0.65        0.56      0.93 o 
  -7  -7   1        5.66        4.45      1.42 o 
  -6  -7   1        9.43        9.97      1.78 o 
  -5  -7   1        0.02       -0.33      0.63 o 
  -4  -7   1       41.16       42.62      2.61 o 
  -3  -7   1       20.23       20.69      1.09 o 
  -2  -7   1       12.33       11.16      0.81 o 
  -1  -7   1       20.99       19.73      1.00 o 
   0  -7   1       24.64       24.64      1.14 o 
   1  -7   1       15.07       16.06      1.00 o 
   2  -7   1      142.12      132.51      6.01 o 
   3  -7   1       13.73       16.38      1.27 o 
   4  -7   1      109.21       99.44      2.94 o 
   5  -7   1        0.99        1.73      1.09 o 
  -8  -6   1        6.22        9.44      1.97 o 
  -7  -6   1        1.89        1.78      1.04 o 
  -6  -6   1        5.23        8.96      1.68 o 
  -5  -6   1       55.06       51.34      2.93 o 
  -4  -6   1       14.72       14.68      0.99 o 
  -3  -6   1       83.76       86.01      2.16 o 
  -2  -6   1        1.26        0.39      0.28 o 
  -1  -6   1        0.02       -0.10      0.24 o 
   0  -6   1       38.37       46.48      1.41 o 
   1  -6   1       29.46       32.21      1.26 o 
   2  -6   1        3.08        2.00      0.55 o 
   3  -6   1       83.77       92.44      2.53 o 
   4  -6   1      212.69      211.42      4.36 o 
   5  -6   1        2.73        2.34      1.66 o 
   6  -6   1        3.14        3.81      1.51 o 
  -8  -5   1       40.64       40.69      3.17 o 
  -7  -5   1       21.32       20.03      2.34 o 
  -6  -5   1       15.51       14.43      1.88 o 
  -5  -5   1       53.74       53.72      1.95 o 
  -4  -5   1        0.00        0.38      0.49 o 
  -3  -5   1        7.68        7.46      1.10 o 
  -2  -5   1      562.95      561.10      7.60 o 
  -1  -5   1       49.02       53.96      1.41 o 
   0  -5   1       11.90       16.93      0.78 o 
   1  -5   1      149.61      159.80      2.91 o 
   2  -5   1       91.71       96.44      2.27 o 
   3  -5   1      197.54      194.07      7.84 o 
   4  -5   1      358.03      367.50      8.07 o 
   5  -5   1       39.47       33.24      2.19 o 
   6  -5   1       44.70       50.00      2.79 o 
  -8  -4   1       48.53       48.06      3.40 o 
  -7  -4   1        9.07        9.38      1.71 o 
  -6  -4   1      359.09      377.39     16.36 o 
  -5  -4   1        0.01       -0.48      0.32 o 
  -4  -4   1        2.57        2.80      0.52 o 
  -3  -4   1       68.25       66.15      1.73 o 
  -2  -4   1      231.79      253.22      8.46 o 
  -1  -4   1      812.93      795.33      9.91 o 
   0  -4   1        5.10        4.60      0.49 o 
   1  -4   1      461.95      418.53      7.13 o 
   2  -4   1        0.84        0.17      0.31 o 
   3  -4   1       80.69       75.36      2.55 o 
   4  -4   1      136.00      142.32      4.08 o 
   5  -4   1       20.88       15.11      1.55 o 
   6  -4   1       31.64       36.46      2.35 o 
  -8  -3   1        2.62        1.41      1.15 o 
  -7  -3   1        0.03        0.92      0.87 o 
  -6  -3   1      427.87      423.03     10.25 o 
  -5  -3   1       49.57       56.72      1.99 o 
  -4  -3   1      537.30      536.60      6.13 o 
  -3  -3   1       48.38       46.07      0.99 o 
  -2  -3   1      621.60      620.96      9.83 o 
  -1  -3   1       21.68       24.36      0.83 o 
   0  -3   1       11.72        7.74      0.60 o 
   1  -3   1      376.49      347.13      4.77 o 
   2  -3   1      429.00      394.78      7.38 o 
   3  -3   1      139.23      142.92      3.63 o 
   4  -3   1      393.45      409.00      8.45 o 
   5  -3   1        3.15        4.15      0.93 o 
   6  -3   1       11.31       11.16      1.46 o 
   7  -3   1        5.56        4.58      1.24 o 
  -8  -2   1       12.47       14.36      2.24 o 
  -7  -2   1        3.00        3.10      1.14 o 
  -6  -2   1      116.22      104.46      4.26 o 
  -5  -2   1      126.00      136.79      4.61 o 
  -4  -2   1     1140.70     1119.87     12.03 o 
  -3  -2   1       99.68       98.81      1.55 o 
  -2  -2   1      225.30      222.20      2.65 o 
  -1  -2   1    11726.81    10228.97    482.84 o 
   0  -2   1      219.84      219.80      2.97 o 
   1  -2   1     1443.53     1367.08     16.09 o 
   2  -2   1       32.96       44.92      1.48 o 
   3  -2   1      123.27      132.65      3.46 o 
   4  -2   1        0.01       -0.04      0.38 o 
   5  -2   1        6.88        5.73      1.04 o 
   6  -2   1       13.89        8.42      1.41 o 
   7  -2   1        0.24        0.15      0.79 o 
  -8  -1   1        0.93        1.00      0.78 o 
  -7  -1   1        4.02        2.03      1.06 o 
  -6  -1   1        4.47        4.63      1.24 o 
  -5  -1   1      125.16      117.84      4.21 o 
  -4  -1   1      494.06      469.85      7.22 o 
  -3  -1   1      893.10      836.32     27.29 o 
  -2  -1   1     6981.84     6809.83     67.02 o 
  -1  -1   1      165.38      174.31      2.51 o 
   0  -1   1      676.02      640.65      7.61 o 
   1  -1   1     1098.11      997.10     16.20 o 
   2  -1   1        1.70        1.54      0.37 o 
   3  -1   1      774.06      814.97     14.45 o 
   4  -1   1       34.50       32.72      1.74 o 
   5  -1   1       98.58       97.11      3.53 o 
   6  -1   1       17.50       14.32      1.69 o 
   7  -1   1        6.75        7.92      1.52 o 
   8  -1   1       11.45       13.55      2.12 o 
  -8   0   1        0.08       -0.37      0.90 o 
  -7   0   1        1.34        1.70      1.01 o 
  -6   0   1        8.24        9.14      1.52 o 
  -5   0   1        1.62        3.42      1.00 o 
  -4   0   1        3.67        0.93      0.59 o 
  -3   0   1        1.65        3.06      0.68 o 
  -2   0   1     1921.53     1783.46     21.12 o 
  -1   0   1      232.81      227.56      3.10 o 
   0   0   1       42.65       44.52      1.10 o 
   1   0   1      595.17      526.92      8.89 o 
   2   0   1      555.23      559.03      9.93 o 
   3   0   1      249.00      262.86      5.77 o 
   4   0   1       40.73       37.58      1.97 o 
   5   0   1        5.86        8.27      1.31 o 
   6   0   1      195.57      196.91      6.09 o 
   7   0   1        0.39        0.41      0.73 o 
   8   0   1        1.73        3.60      1.47 o 
  -8   1   1        9.14       10.26      2.01 o 
  -7   1   1        4.31        5.72      1.41 o 
  -6   1   1        8.48        9.39      1.47 o 
  -5   1   1       11.59       13.45      1.46 o 
  -4   1   1      195.77      209.05      5.39 o 
  -3   1   1       29.28       24.85      1.41 o 
  -2   1   1        3.93        4.36      0.59 o 
  -1   1   1      263.48      274.11      5.03 o 
   0   1   1      192.84      185.31      2.00 o 
   1   1   1     2604.87     2523.05     30.01 o 
   2   1   1     4409.80     4565.30     72.76 o 
   3   1   1        2.09        2.67      0.60 o 
   4   1   1      335.78      348.44      7.73 o 
   5   1   1       73.35       76.10      3.17 o 
   6   1   1       14.50       17.45      1.86 o 
   7   1   1       61.66       63.29      3.57 o 
   8   1   1        6.62        5.26      1.52 o 
  -7   2   1        0.51        1.98      1.01 o 
  -6   2   1        0.66        0.61      0.74 o 
  -5   2   1        9.45       10.44      1.36 o 
  -4   2   1        2.20        2.79      0.70 o 
  -3   2   1      127.49      138.01      3.71 o 
  -2   2   1     1246.77     1190.01     19.99 o 
  -1   2   1       96.06       94.55      2.26 o 
   0   2   1      383.84      363.51      4.71 o 
   1   2   1      130.42      124.16      2.99 o 
   2   2   1     3660.05     3502.54     33.39 o 
   3   2   1      215.45      222.74      3.63 o 
   4   2   1     1154.44     1187.33     15.11 o 
   5   2   1       25.51       22.55      1.14 o 
   6   2   1        0.30       -0.03      0.65 o 
   7   2   1        1.45        1.05      0.93 o 
   8   2   1        2.84        3.76      1.33 o 
  -7   3   1       21.70       24.47      2.29 o 
  -6   3   1        1.77        1.01      0.86 o 
  -5   3   1        7.78        5.57      1.14 o 
  -4   3   1       23.90       33.31      1.84 o 
  -3   3   1       48.98       39.55      1.78 o 
  -2   3   1       33.00       30.52      1.38 o 
  -1   3   1       16.56       16.47      1.00 o 
   0   3   1     1629.44     1553.40     25.38 o 
   1   3   1    10247.96     9062.39     86.31 o 
   2   3   1       14.82       12.40      0.66 o 
   3   3   1      282.76      254.01      3.21 o 
   4   3   1      888.74      841.34     11.16 o 
   5   3   1        8.67        8.54      0.78 o 
   6   3   1      109.20      101.36      4.12 o 
   7   3   1       56.89       56.53      3.28 o 
   8   3   1       14.36       12.35      2.02 o 
  -7   4   1       25.28       36.97      2.70 o 
  -6   4   1        8.31       12.18      1.59 o 
  -5   4   1       29.93       27.77      1.92 o 
  -4   4   1       12.19       11.32      1.24 o 
  -3   4   1        1.99        1.66      0.59 o 
  -2   4   1        3.73        3.58      0.67 o 
  -1   4   1      345.15      391.38      7.63 o 
   0   4   1       40.13       48.23      1.29 o 
   1   4   1       81.03       83.74      1.33 o 
   2   4   1     1266.49     1232.83     15.18 o 
   3   4   1        4.99        2.94      0.34 o 
   4   4   1       47.95       46.93      1.19 o 
   6   4   1      163.65      151.46      5.27 o 
   7   4   1        0.12       -0.04      0.82 o 
   8   4   1       55.71       54.41      3.56 o 
  -6   5   1       56.51       61.63      3.24 o 
  -5   5   1        1.01        0.47      0.73 o 
  -4   5   1        4.48        5.23      1.07 o 
  -3   5   1       13.03       13.04      1.28 o 
  -2   5   1      208.10      202.13      4.99 o 
  -1   5   1       12.57       13.87      1.20 o 
   0   5   1      285.52      308.76      4.49 o 
   1   5   1       77.15       97.65      2.59 o 
   2   5   1      900.06      894.74      9.28 o 
   3   5   1      161.17      155.78      2.34 o 
   4   5   1       81.51       79.62      1.63 o 
   5   5   1        3.29        1.84      0.79 o 
   6   5   1       35.80       35.00      2.53 o 
   7   5   1        7.31       10.28      1.77 o 
   8   5   1        0.02       -0.63      0.74 o 
  -6   6   1        1.94        1.33      1.15 o 
  -5   6   1      117.62      124.42      4.49 o 
  -4   6   1       20.82       22.34      1.88 o 
  -3   6   1      185.71      187.58      5.21 o 
  -2   6   1        0.32       -0.10      0.73 o 
  -1   6   1       17.13       15.05      1.08 o 
   0   6   1       48.23       35.74      1.34 o 
   1   6   1       15.44       12.43      1.45 o 
   2   6   1     2296.61     2243.27     42.29 o 
   3   6   1      543.34      538.35      6.20 o 
   4   6   1       72.05       65.99      1.97 o 
   5   6   1       32.81       33.27      2.33 o 
   6   6   1        4.77        3.29      1.09 o 
   7   6   1        1.44        2.92      1.10 o 
   8   6   1        0.05        0.46      0.97 o 
  -5   7   1        4.64        3.92      1.29 o 
  -4   7   1       97.64       93.45      3.90 o 
  -3   7   1      404.11      394.43      9.06 o 
  -2   7   1       18.91       15.96      1.95 o 
  -1   7   1       12.72        9.88      0.85 o 
   0   7   1        3.36        3.61      0.53 o 
   1   7   1       38.29       37.85      1.27 o 
   2   7   1        1.02        0.49      0.42 o 
   3   7   1        9.20        9.75      1.29 o 
   4   7   1       41.24       41.13      1.63 o 
   5   7   1        9.52        6.72      1.42 o 
   6   7   1       38.49       41.81      2.97 o 
   7   7   1       16.88       16.38      2.28 o 
   8   7   1        0.05       -1.06      0.81 o 
  -5   8   1        0.18        0.51      0.80 o 
  -4   8   1       19.48       15.47      1.41 o 
  -3   8   1       12.04       11.04      1.17 o 
  -2   8   1       99.19      100.94      3.00 o 
  -1   8   1      134.32      135.74      3.07 o 
   0   8   1        7.25        6.49      0.72 o 
   1   8   1       35.76       34.44      1.32 o 
   2   8   1       30.04       32.41      2.02 o 
   3   8   1      936.70      906.54     17.68 o 
   4   8   1      104.52       97.62      4.16 o 
   5   8   1        9.71        8.82      1.61 o 
   6   8   1        8.57        6.96      1.56 o 
   7   8   1        1.12        2.43      1.24 o 
  -4   9   1        0.14        0.29      0.76 o 
  -3   9   1        3.77        2.44      0.79 o 
  -2   9   1       25.12       21.88      2.48 o 
  -1   9   1      142.52      125.76      3.07 o 
   0   9   1      307.05      306.16      9.83 o 
   1   9   1      137.10      140.62      4.57 o 
   2   9   1        2.77        1.77      0.82 o 
   3   9   1       31.58       31.26      2.25 o 
   4   9   1       14.65       11.58      1.75 o 
   5   9   1       40.15       44.85      3.07 o 
   6   9   1       17.43       18.62      2.39 o 
   7   9   1        8.20        7.83      1.86 o 
  -3  10   1       18.36       18.15      1.50 o 
  -2  10   1        1.95        0.93      0.64 o 
  -1  10   1        1.72        2.68      0.70 o 
   0  10   1       19.85       22.24      1.95 o 
   1  10   1      195.32      186.49      5.77 o 
   2  10   1       65.85       55.92      3.02 o 
   3  10   1       30.98       31.57      2.39 o 
   4  10   1       10.40        7.67      1.59 o 
   5  10   1        0.38       -0.74      0.73 o 
   6  10   1        6.87        7.54      1.71 o 
  -2  11   1        5.74        8.27      1.11 o 
  -1  11   1       11.11       15.65      1.86 o 
   0  11   1        0.02        0.97      0.87 o 
   1  11   1        0.29       -0.13      0.61 o 
   2  11   1        4.37        6.08      1.38 o 
   3  11   1       77.13       80.62      4.06 o 
   4  11   1       16.49       11.16      1.88 o 
   5  11   1      139.55      138.97      5.98 o 
   0  12   1        3.55        4.43      1.28 o 
   1  12   1        0.70        0.55      0.81 o 
   2  12   1        0.26        1.13      0.87 o 
   3  12   1        0.84        1.78      1.06 o 
   4  12   1       21.25       25.07      2.71 o 
  -4 -11   2       16.92       15.74      2.24 o 
  -3 -11   2        7.40        4.67      1.36 o 
  -2 -11   2        1.21        1.60      0.92 o 
   0 -11   2       14.92       17.80      2.02 o 
   1 -11   2        4.73        7.33      1.59 o 
  -5 -10   2        0.71        1.00      1.05 o 
  -4 -10   2        0.06       -0.44      0.84 o 
  -3 -10   2        0.06        0.79      0.88 o 
  -2 -10   2       80.51       80.11      3.71 o 
  -1 -10   2        9.02        7.97      0.95 o 
   0 -10   2        4.27        6.41      1.28 o 
   1 -10   2        0.23        0.15      0.78 o 
   2 -10   2       12.90        8.02      1.66 o 
  -6  -9   2       15.94       12.07      2.05 o 
  -5  -9   2        5.31        2.98      1.11 o 
  -4  -9   2        0.02       -0.70      0.56 o 
  -3  -9   2        7.60        9.19      1.52 o 
  -2  -9   2        0.03       -0.41      0.37 o 
  -1  -9   2        6.48        7.89      0.88 o 
   0  -9   2        6.34        8.74      1.43 o 
   1  -9   2       15.17       15.88      1.75 o 
   2  -9   2       24.89       25.87      2.28 o 
   3  -9   2        5.33        4.80      1.41 o 
  -7  -8   2        0.03       -0.59      1.00 o 
  -6  -8   2       26.57       34.35      3.02 o 
  -5  -8   2       18.57       17.35      2.09 o 
  -4  -8   2        3.58        2.50      1.00 o 
  -3  -8   2        3.09        3.33      1.00 o 
  -2  -8   2        4.19        4.60      0.87 o 
  -1  -8   2       50.06       53.13      2.43 o 
   0  -8   2        8.77        9.36      0.98 o 
   1  -8   2       39.43       41.05      1.96 o 
   2  -8   2       10.82       16.40      1.86 o 
   3  -8   2        1.92        1.89      1.01 o 
   4  -8   2        0.37        0.20      0.87 o 
  -7  -7   2        7.71        7.23      1.68 o 
  -6  -7   2       10.50       10.45      1.83 o 
  -5  -7   2       48.14       45.80      2.96 o 
  -4  -7   2       39.81       36.70      1.58 o 
  -3  -7   2        7.19        5.89      1.18 o 
  -2  -7   2       82.08       79.53      5.43 o 
  -1  -7   2       16.63       13.84      0.90 o 
   0  -7   2       12.35       12.86      0.87 o 
   1  -7   2       84.73       86.01      2.83 o 
   2  -7   2        4.65        5.21      0.76 o 
   3  -7   2      116.79      114.81      4.58 o 
   4  -7   2       11.56        9.79      1.73 o 
   5  -7   2        1.06       -0.46      1.04 o 
  -8  -6   2       13.54       13.63      2.28 o 
  -7  -6   2        6.14        6.46      1.59 o 
  -6  -6   2        0.02       -0.41      0.64 o 
  -5  -6   2        0.02       -0.23      0.41 o 
  -4  -6   2       81.46       73.24      4.16 o 
  -3  -6   2      194.05      190.62      3.66 o 
  -2  -6   2      406.54      431.55      9.19 o 
  -1  -6   2       38.71       39.91      1.34 o 
   0  -6   2        4.65        5.05      0.57 o 
   1  -6   2      247.65      257.17      4.28 o 
   2  -6   2      226.80      230.46      4.14 o 
   3  -6   2      137.73      142.44      3.22 o 
   4  -6   2       20.57       19.34      2.12 o 
   5  -6   2        3.29        4.02      1.32 o 
   6  -6   2        1.28        1.74      1.23 o 
  -8  -5   2       44.87       39.80      3.31 o 
  -7  -5   2        8.91        9.21      1.75 o 
  -6  -5   2       37.81       36.12      2.88 o 
  -5  -5   2        4.25        3.58      0.72 o 
  -4  -5   2        2.31        1.58      0.48 o 
  -3  -5   2      235.19      240.41      8.82 o 
  -2  -5   2       33.30       36.29      1.25 o 
  -1  -5   2      815.79      843.85     10.77 o 
   0  -5   2      129.34      151.90      2.74 o 
   1  -5   2        1.58        2.16      0.52 o 
   2  -5   2        0.35       -0.19      0.34 o 
   3  -5   2        2.53        2.43      0.76 o 
   4  -5   2        4.10        4.65      0.77 o 
   5  -5   2       42.01       51.48      3.29 o 
   6  -5   2        0.37        1.02      1.15 o 
  -8  -4   2       10.60        8.84      1.87 o 
  -7  -4   2       52.87       57.10      2.45 o 
  -6  -4   2       17.62       16.32      3.00 o 
  -5  -4   2        7.81        6.16      1.04 o 
  -4  -4   2        2.84        3.37      1.02 o 
  -3  -4   2      240.33      233.94      4.04 o 
  -2  -4   2        0.94        0.98      0.29 o 
  -1  -4   2        4.34        6.41      0.50 o 
   0  -4   2      231.00      248.64      3.72 o 
   1  -4   2      232.81      260.62      3.95 o 
   2  -4   2      202.69      219.56      3.66 o 
   3  -4   2        1.81        0.84      0.39 o 
   4  -4   2       67.83       60.63      2.43 o 
   5  -4   2      196.20      196.14      5.32 o 
  -8  -3   2        6.49        4.99      1.52 o 
  -7  -3   2       78.47       86.93      4.26 o 
  -6  -3   2       46.86       44.65      3.18 o 
  -5  -3   2       27.22       26.20      1.39 o 
  -4  -3   2       51.61       55.53      2.39 o 
  -3  -3   2       10.28       10.97      0.89 o 
  -2  -3   2      166.92      166.19      3.62 o 
  -1  -3   2       44.23       46.69      1.14 o 
   0  -3   2        3.96        1.28      0.35 o 
   1  -3   2       12.17       20.53      0.77 o 
   2  -3   2     1133.03     1158.03     14.19 o 
   3  -3   2       36.94       33.09      1.52 o 
   4  -3   2       41.02       39.13      1.86 o 
   5  -3   2       26.60       25.00      1.69 o 
   6  -3   2        0.01        0.49      0.68 o 
  -8  -2   2        0.99        1.54      1.23 o 
  -7  -2   2       19.03       19.05      2.25 o 
  -6  -2   2        0.03        0.55      0.81 o 
  -5  -2   2      162.80      166.13      3.75 o 
  -4  -2   2     1354.57     1332.96     17.03 o 
  -3  -2   2        6.64        7.89      0.66 o 
  -2  -2   2       61.56       62.12      1.50 o 
  -1  -2   2      798.09      777.00     15.90 o 
   0  -2   2       56.85       42.49      1.55 o 
   1  -2   2       22.83       24.20      0.90 o 
   2  -2   2       51.15       70.05      1.47 o 
   3  -2   2       17.82       15.83      1.04 o 
   4  -2   2       66.40       68.03      2.50 o 
   5  -2   2      286.35      293.04      6.96 o 
   6  -2   2       39.30       30.49      2.10 o 
   7  -2   2        4.27        8.65      1.55 o 
  -8  -1   2        0.17       -1.11      0.79 o 
  -7  -1   2        4.83        7.72      1.60 o 
  -6  -1   2      191.01      208.47      6.60 o 
  -5  -1   2        8.10        7.60      1.29 o 
  -4  -1   2      105.70      101.63      2.57 o 
  -3  -1   2      248.45      242.50      6.37 o 
  -2  -1   2     4542.19     4338.40     49.99 o 
  -1  -1   2       68.83       55.91      1.17 o 
   0  -1   2       38.03       35.44      0.69 o 
   1  -1   2      458.27      412.64      5.14 o 
   2  -1   2        0.32        3.39      0.45 o 
   3  -1   2       94.50      126.75      3.28 o 
   4  -1   2       90.50       92.47      3.02 o 
   5  -1   2       10.51       11.07      1.28 o 
   6  -1   2      322.71      319.95      8.02 o 
   7  -1   2       16.55       17.95      2.00 o 
   8  -1   2        2.07        1.82      1.22 o 
  -8   0   2        2.92        2.41      1.29 o 
  -7   0   2        9.95        7.78      1.57 o 
  -6   0   2       53.01       58.16      2.24 o 
  -5   0   2        6.66       12.43      1.52 o 
  -4   0   2      194.03      218.23      5.81 o 
  -3   0   2      128.81      126.36      3.84 o 
  -2   0   2       10.88       13.88      0.71 o 
  -1   0   2     3961.38     3708.63     44.93 o 
   0   0   2     4661.83     4242.29     71.10 o 
   1   0   2     1124.32     1075.07     30.29 o 
   2   0   2      559.47      564.26      9.90 o 
   3   0   2       13.56       10.52      0.95 o 
   4   0   2       30.15       28.10      1.66 o 
   5   0   2       82.76       86.46      3.40 o 
   6   0   2        1.97        0.81      0.78 o 
   7   0   2        0.03        0.75      0.88 o 
   8   0   2       14.09       16.12      2.35 o 
  -8   1   2        3.74        4.76      1.48 o 
  -7   1   2        0.36        0.75      0.86 o 
  -6   1   2        4.94        4.53      1.11 o 
  -5   1   2       49.54       43.81      2.43 o 
  -4   1   2       37.92       36.73      1.97 o 
  -3   1   2      816.75      849.72     15.36 o 
  -2   1   2      183.71      172.43      2.93 o 
  -1   1   2      697.23      637.08      6.82 o 
   0   1   2     5114.64     4490.29     71.97 o 
   1   1   2      720.75      735.58      7.29 o 
   2   1   2       15.07       10.99      0.78 o 
   3   1   2      487.89      483.00      9.32 o 
   4   1   2       38.11       34.19      1.84 o 
   5   1   2       56.67       55.08      2.65 o 
   6   1   2       73.77       75.20      3.46 o 
   7   1   2       74.32       79.15      3.90 o 
   8   1   2        6.49        6.79      1.65 o 
  -7   2   2        1.08        1.23      0.83 o 
  -6   2   2       32.58       35.33      2.37 o 
  -5   2   2      142.81      135.82      4.52 o 
  -4   2   2       12.98       13.23      1.31 o 
  -3   2   2       25.53       25.76      1.46 o 
  -2   2   2        1.88        0.45      0.32 o 
  -1   2   2      927.54      800.81     13.54 o 
   0   2   2      795.48      725.72     13.12 o 
   1   2   2      281.50      266.64      5.54 o 
   2   2   2      397.40      400.41      5.53 o 
   3   2   2      232.45      248.19      4.02 o 
   4   2   2       76.26       71.41      3.74 o 
   5   2   2        2.74        2.72      0.57 o 
   6   2   2      119.58      120.94      4.50 o 
   7   2   2        8.58        8.51      1.55 o 
   8   2   2        0.88        0.61      1.05 o 
  -7   3   2       40.01       42.89      2.89 o 
  -6   3   2        0.02       -0.09      0.67 o 
  -5   3   2        0.02       -0.42      0.58 o 
  -4   3   2      277.71      293.29      6.91 o 
  -3   3   2      492.54      512.90     10.03 o 
  -2   3   2      396.74      398.58      7.78 o 
  -1   3   2        8.20        7.60      0.73 o 
   0   3   2      367.03      332.45      6.86 o 
   1   3   2     5081.97     4904.31     57.45 o 
   2   3   2      135.59      137.87      2.48 o 
   3   3   2        0.92        0.45      0.29 o 
   4   3   2       15.83       17.51      1.03 o 
   5   3   2       48.57       47.66      1.69 o 
   6   3   2       53.42       57.21      3.03 o 
   7   3   2      105.50      114.00      4.76 o 
   8   3   2        1.98        4.21      1.36 o 
  -7   4   2        0.06       -1.01      0.82 o 
  -6   4   2       17.69       16.74      1.80 o 
  -5   4   2       64.85       70.30      3.11 o 
  -4   4   2       72.45       76.38      3.02 o 
  -3   4   2       85.96       96.63      3.15 o 
  -2   4   2      516.73      544.97     10.31 o 
  -1   4   2      127.19      118.51      3.21 o 
   0   4   2       79.54       78.53      2.39 o 
   1   4   2     2398.58     2344.15     29.71 o 
   2   4   2       53.22       55.05      1.19 o 
   3   4   2      111.20      121.60      1.89 o 
   4   4   2      145.59      139.86      2.93 o 
   5   4   2        0.67        0.12      0.38 o 
   6   4   2        7.12       10.02      1.52 o 
   7   4   2       21.45       24.38      2.35 o 
   8   4   2        4.13        5.77      1.50 o 
  -6   5   2        9.52        7.52      1.43 o 
  -5   5   2       36.59       36.46      2.32 o 
  -4   5   2        3.86        5.23      1.07 o 
  -3   5   2       26.32       27.40      1.73 o 
  -2   5   2      325.72      329.61      7.15 o 
  -1   5   2      156.62      185.04      4.65 o 
   0   5   2      543.68      582.12     10.81 o 
   1   5   2       17.38       17.45      0.59 o 
   2   5   2      307.17      298.85      3.57 o 
   3   5   2       14.04       17.49      0.65 o 
   4   5   2       32.62       30.41      1.41 o 
   5   5   2      202.75      204.38      4.45 o 
   6   5   2       20.85       23.94      2.21 o 
   7   5   2       34.01       33.77      2.60 o 
   8   5   2        8.21        2.85      1.19 o 
  -6   6   2        0.31        0.56      1.05 o 
  -5   6   2      116.29      109.79      4.26 o 
  -4   6   2        1.67        1.32      0.90 o 
  -3   6   2      161.84      158.18      4.72 o 
  -2   6   2        0.28        2.01      0.84 o 
  -1   6   2       14.17       16.17      1.36 o 
   0   6   2      160.01      162.11      2.92 o 
   1   6   2       15.48       20.08      0.82 o 
   2   6   2     1224.95     1189.53     12.18 o 
   3   6   2       53.99       51.15      1.69 o 
   4   6   2        4.85        4.81      0.67 o 
   5   6   2        8.38        7.32      1.16 o 
   6   6   2        6.06        6.24      1.34 o 
   7   6   2       19.85       19.49      2.24 o 
   8   6   2       14.30       12.95      2.11 o 
  -5   7   2       31.51       25.96      2.41 o 
  -4   7   2        1.85        0.90      1.00 o 
  -3   7   2      161.88      155.03      4.99 o 
  -2   7   2        9.56       10.97      1.51 o 
  -1   7   2      484.96      474.02      7.02 o 
   0   7   2       25.17       23.60      1.73 o 
   1   7   2       12.34       12.85      0.77 o 
   2   7   2       49.22       55.47      2.50 o 
   3   7   2        8.26        8.52      1.30 o 
   4   7   2        0.40       -0.16      0.44 o 
   5   7   2        8.35        9.80      1.57 o 
   6   7   2        9.39        8.66      1.64 o 
   7   7   2        0.18        0.70      0.82 o 
   8   7   2        0.82       -0.42      0.95 o 
  -5   8   2        5.23        6.41      1.73 o 
  -4   8   2        4.50        5.62      1.51 o 
  -3   8   2      100.45      100.03      4.15 o 
  -2   8   2       41.45       37.63      1.97 o 
  -1   8   2      364.54      367.50      8.29 o 
   0   8   2       24.25       24.86      1.18 o 
   1   8   2      167.30      169.82      4.94 o 
   2   8   2        0.03       -0.47      0.45 o 
   3   8   2      149.97      140.39      4.76 o 
   4   8   2      189.18      186.06      4.08 o 
   5   8   2        0.02       -0.06      0.65 o 
   6   8   2        4.08        1.87      1.04 o 
   7   8   2        0.02        1.02      1.00 o 
  -4   9   2        2.52        2.20      0.91 o 
  -3   9   2        5.27        5.20      0.93 o 
  -2   9   2        0.00        0.16      0.58 o 
  -1   9   2      183.30      174.77      3.72 o 
   0   9   2       20.45       17.91      1.70 o 
   1   9   2      106.45      102.33      3.84 o 
   2   9   2       26.20       21.54      1.87 o 
   3   9   2      118.53      104.73      4.22 o 
   4   9   2      101.22       96.86      4.29 o 
   5   9   2       22.59       23.90      2.42 o 
   6   9   2       39.43       41.59      3.10 o 
   7   9   2        5.48        2.51      1.23 o 
  -3  10   2       29.40       28.12      2.09 o 
  -2  10   2        1.57        1.51      1.25 o 
  -1  10   2        0.00        2.87      1.00 o 
   0  10   2       29.45       22.92      1.96 o 
   1  10   2       83.13       87.39      3.74 o 
   2  10   2        5.13        4.49      1.16 o 
   3  10   2      117.28      113.16      4.61 o 
   4  10   2        1.86        1.71      0.99 o 
   5  10   2        0.33        0.58      0.86 o 
   6  10   2        5.11        3.94      1.42 o 
  -2  11   2        5.28        3.92      1.32 o 
  -1  11   2       12.07       14.41      1.87 o 
   0  11   2        5.42        7.58      1.45 o 
   1  11   2        6.32        8.65      1.50 o 
   2  11   2        1.22        0.96      0.81 o 
   3  11   2       49.47       55.48      3.34 o 
   4  11   2      105.77      112.95      5.11 o 
   5  11   2       21.16       17.99      2.39 o 
   0  12   2        3.59        3.79      1.19 o 
   1  12   2       25.41       30.06      2.56 o 
   2  12   2        2.09        5.46      1.37 o 
   3  12   2        5.35        7.96      1.63 o 
   4  12   2       10.66       11.64      2.01 o 
  -4 -11   3        0.00       -0.77      0.91 o 
   0 -11   3        2.83        4.29      1.37 o 
  -5 -10   3        2.74        1.80      1.23 o 
  -4 -10   3       19.54       21.25      2.35 o 
  -3 -10   3       23.84       14.75      1.96 o 
  -2 -10   3       21.93       24.13      2.05 o 
  -1 -10   3        0.60       -0.35      0.72 o 
   0 -10   3        5.36        6.53      1.41 o 
   1 -10   3       21.16       21.57      2.19 o 
   2 -10   3       33.44       40.87      2.99 o 
  -6  -9   3        0.57        0.86      1.13 o 
  -5  -9   3        0.18       -0.88      0.78 o 
  -4  -9   3        0.36        1.60      0.95 o 
  -3  -9   3        2.40        1.79      0.62 o 
  -2  -9   3       26.20       30.99      1.54 o 
  -1  -9   3       31.27       32.94      2.24 o 
   0  -9   3       11.92        9.29      1.41 o 
   1  -9   3       11.51       13.01      1.69 o 
   2  -9   3       47.20       51.22      3.19 o 
   3  -9   3        2.18        1.86      1.10 o 
  -7  -8   3        7.11        6.67      1.71 o 
  -6  -8   3        9.54       10.10      1.88 o 
  -5  -8   3        7.99        7.19      1.59 o 
  -4  -8   3        3.77        4.16      0.77 o 
  -3  -8   3        1.72        2.02      0.59 o 
  -2  -8   3       56.21       55.29      2.84 o 
  -1  -8   3        2.09        1.78      0.83 o 
   0  -8   3       22.34       21.65      1.75 o 
   1  -8   3       23.47       22.74      1.98 o 
   2  -8   3        0.63        0.22      0.79 o 
   3  -8   3        1.04        1.07      0.91 o 
   4  -8   3        3.56        6.10      1.56 o 
  -7  -7   3        3.09        3.43      1.37 o 
  -6  -7   3        7.60        5.14      1.46 o 
  -5  -7   3       17.39       14.97      1.24 o 
  -4  -7   3       74.64       70.29      2.30 o 
  -3  -7   3        1.68        1.24      0.48 o 
  -2  -7   3       89.24       87.86      2.34 o 
  -1  -7   3       89.75       94.08      2.36 o 
   0  -7   3      256.10      249.84      4.37 o 
   1  -7   3       19.24       18.67      1.71 o 
   2  -7   3       21.40       25.57      2.00 o 
   3  -7   3       21.58       19.72      2.07 o 
   4  -7   3        7.66        7.77      1.56 o 
   5  -7   3        1.02        1.51      1.19 o 
  -7  -6   3        0.58        0.59      1.04 o 
  -6  -6   3        9.43        9.94      1.36 o 
  -5  -6   3        3.74        4.10      0.76 o 
  -4  -6   3       85.75       89.94      2.54 o 
  -3  -6   3      241.78      240.11      4.40 o 
  -2  -6   3      255.06      265.76      4.55 o 
  -1  -6   3       30.80       27.90      1.16 o 
   0  -6   3       27.66       31.21      1.60 o 
   1  -6   3        8.32        7.20      0.68 o 
   2  -6   3       87.17       75.40      3.29 o 
   3  -6   3      163.67      162.55      5.49 o 
   4  -6   3        8.17        7.05      1.45 o 
   5  -6   3        3.12        3.10      1.23 o 
  -8  -5   3        0.80        1.28      1.15 o 
  -7  -5   3        7.41        6.10      1.09 o 
  -6  -5   3        0.69        0.66      0.56 o 
  -5  -5   3       29.26       27.57      1.48 o 
  -4  -5   3       19.52       19.09      1.15 o 
  -3  -5   3       13.40       13.64      0.93 o 
  -2  -5   3      142.12      146.96      2.91 o 
  -1  -5   3       13.28       12.04      0.83 o 
   0  -5   3      600.76      607.82      8.11 o 
   1  -5   3       60.32       59.98      5.11 o 
   2  -5   3       66.63       64.12      1.77 o 
   3  -5   3       54.39       55.88      2.88 o 
   4  -5   3       87.32       84.25      3.94 o 
   5  -5   3       10.72       11.09      1.87 o 
   6  -5   3       10.50       12.44      2.20 o 
  -8  -4   3       17.54       20.64      2.56 o 
  -7  -4   3        2.61        1.81      0.83 o 
  -6  -4   3        1.51        1.14      0.60 o 
  -5  -4   3       21.85       23.44      1.42 o 
  -4  -4   3       71.12       66.78      2.07 o 
  -3  -4   3       25.72       25.44      1.15 o 
  -2  -4   3       39.44       30.94      1.14 o 
  -1  -4   3        6.98        6.21      0.52 o 
   0  -4   3      544.37      602.85      7.84 o 
   1  -4   3       45.11       43.79      1.38 o 
   2  -4   3       33.16       42.74      1.35 o 
   3  -4   3       64.71       57.68      1.68 o 
   4  -4   3       59.86       58.36      3.05 o 
   5  -4   3        0.59        1.06      0.88 o 
   6  -4   3       21.43       20.69      2.42 o 
  -8  -3   3        3.32        4.34      1.52 o 
  -7  -3   3        8.83       12.84      1.43 o 
  -6  -3   3       48.84       48.34      2.12 o 
  -5  -3   3       11.36       15.23      1.18 o 
  -4  -3   3      128.50      140.38      3.15 o 
  -3  -3   3       81.90       89.83      2.69 o 
  -2  -3   3        2.95        3.69      0.46 o 
  -1  -3   3        5.04        4.82      0.99 o 
   0  -3   3      485.52      494.67     17.28 o 
   1  -3   3      223.40      234.88      5.38 o 
   2  -3   3       33.49       26.21      0.93 o 
   3  -3   3       18.49       25.02      1.01 o 
   4  -3   3       14.34       13.89      1.10 o 
   5  -3   3       90.41       83.19      3.83 o 
   6  -3   3        9.15       10.49      1.80 o 
   7  -3   3        4.08        5.28      1.66 o 
  -8  -2   3       15.93       12.89      2.20 o 
  -7  -2   3        4.59        3.17      1.24 o 
  -6  -2   3        5.94        6.21      0.96 o 
  -5  -2   3        7.42        6.12      0.86 o 
  -4  -2   3      104.50      102.81      5.23 o 
  -3  -2   3        0.08        1.81      0.71 o 
  -2  -2   3        0.31        0.81      0.27 o 
  -1  -2   3      171.08      154.74      2.52 o 
   0  -2   3       43.36       47.73      2.34 o 
   1  -2   3      838.50      805.88      9.78 o 
   2  -2   3      775.44      810.10     10.05 o 
   3  -2   3      108.49      111.64      2.24 o 
   4  -2   3      183.67      192.16      4.67 o 
   5  -2   3       11.48       11.96      1.25 o 
  -8  -1   3        0.45        0.03      1.13 o 
  -7  -1   3       16.75       20.26      2.35 o 
  -6  -1   3       57.39       64.83      3.44 o 
  -5  -1   3       12.61       14.80      1.21 o 
  -4  -1   3      473.04      473.03      7.32 o 
  -3  -1   3     1106.65     1129.38     14.39 o 
  -2  -1   3      193.85      175.71      3.00 o 
  -1  -1   3      538.49      491.64      8.65 o 
   0  -1   3        9.68        9.96      0.56 o 
   1  -1   3      981.16      932.90     11.16 o 
   2  -1   3       81.86       65.69      1.35 o 
   3  -1   3       86.62       78.94      1.77 o 
   4  -1   3      210.89      235.63      5.48 o 
   5  -1   3        1.92        2.34      0.77 o 
   6  -1   3       19.78       13.64      1.57 o 
  -8   0   3        0.00        0.40      0.96 o 
  -7   0   3        3.66        2.53      1.07 o 
  -6   0   3       57.85       50.49      2.92 o 
  -5   0   3       61.19       69.87      3.25 o 
  -4   0   3       34.41       39.21      4.15 o 
  -3   0   3        0.52        1.98      0.63 o 
  -2   0   3     1081.91     1070.75     18.31 o 
  -1   0   3     1614.64     1570.87     15.27 o 
   0   0   3      826.79      746.01      8.90 o 
   1   0   3       14.83        9.96      1.16 o 
   2   0   3       76.41       76.78      1.49 o 
   3   0   3     1009.56     1018.58     17.53 o 
   4   0   3       43.17       53.35      2.24 o 
   5   0   3      254.79      276.00      6.90 o 
   6   0   3        6.46        6.88      1.28 o 
   7   0   3        3.73        3.30      1.20 o 
  -8   1   3        5.36       10.08      1.97 o 
  -7   1   3        8.50        8.93      1.66 o 
  -6   1   3        0.17        0.54      0.68 o 
  -5   1   3      189.31      183.23      5.49 o 
  -4   1   3       11.98       14.50      1.38 o 
  -3   1   3      204.67      213.60      3.83 o 
  -2   1   3       65.75       64.79      1.59 o 
  -1   1   3      119.12      131.15      1.77 o 
   0   1   3     1064.05     1086.40     12.55 o 
   1   1   3      697.93      683.83      6.89 o 
   2   1   3      205.93      187.96      2.87 o 
   3   1   3        0.00        0.33      0.38 o 
   4   1   3        1.40        1.52      0.58 o 
   5   1   3        5.89        6.40      1.05 o 
   6   1   3       83.68       92.13      3.81 o 
   7   1   3        0.00        0.14      0.95 o 
   8   1   3        4.78        2.21      1.22 o 
  -7   2   3        2.17        1.45      0.90 o 
  -6   2   3        3.91        3.53      1.01 o 
  -5   2   3      199.39      198.04      5.75 o 
  -4   2   3       43.58       38.45      2.06 o 
  -3   2   3       61.95       52.67      2.18 o 
  -2   2   3      192.92      191.76      3.27 o 
  -1   2   3      747.37      680.71      7.08 o 
   0   2   3      847.19      804.91      8.11 o 
   1   2   3        2.49       -0.18      0.12 o 
   2   2   3        3.48        3.65      0.31 o 
   3   2   3       21.75       24.18      1.03 o 
   4   2   3      200.85      231.65      4.19 o 
   5   2   3       13.97       14.63      1.15 o 
   6   2   3       35.95       38.10      1.71 o 
   7   2   3       70.01       69.64      3.57 o 
   8   2   3        6.82        7.81      1.78 o 
  -7   3   3        5.18        4.06      1.28 o 
  -6   3   3       25.89       25.00      2.15 o 
  -5   3   3       88.87       92.68      3.66 o 
  -4   3   3       14.71       15.13      1.42 o 
  -3   3   3      289.06      322.79      7.05 o 
  -2   3   3       38.65       41.97      1.77 o 
  -1   3   3      668.28      631.79     11.22 o 
   0   3   3       15.20       22.12      0.85 o 
   1   3   3     1212.87     1221.60     14.91 o 
   2   3   3      334.44      364.07      7.54 o 
   3   3   3        8.06       10.05      0.84 o 
   4   3   3       72.29       81.97      4.32 o 
   5   3   3        4.96        3.99      0.65 o 
   6   3   3       17.69       18.80      1.69 o 
   7   3   3        1.09        1.00      0.92 o 
   8   3   3       13.54       16.33      2.20 o 
  -7   4   3        6.05        4.52      1.33 o 
  -6   4   3        0.84        0.74      0.75 o 
  -5   4   3        1.12        0.19      0.63 o 
  -4   4   3       56.12       54.32      2.57 o 
  -3   4   3       35.48       31.72      1.77 o 
  -2   4   3      761.25      778.58     14.11 o 
  -1   4   3       78.88       97.83      2.92 o 
   0   4   3       14.87       13.67      1.10 o 
   1   4   3       35.05       35.73      1.13 o 
   2   4   3       58.60       63.09      1.62 o 
   3   4   3       12.79       17.69      0.94 o 
   4   4   3       74.57       75.23      2.11 o 
   5   4   3       52.46       52.05      1.85 o 
   6   4   3        0.74        0.33      0.56 o 
   7   4   3       18.24       20.41      2.19 o 
   8   4   3       56.07       58.84      3.61 o 
  -6   5   3        1.33       -0.18      0.78 o 
  -5   5   3       13.72       15.62      1.75 o 
  -4   5   3      108.51      100.04      3.69 o 
  -3   5   3        8.79        9.20      1.18 o 
  -2   5   3       13.00       12.95      1.27 o 
  -1   5   3       18.66       15.93      1.32 o 
   0   5   3      132.31      137.48      3.70 o 
   1   5   3       88.43      109.94      1.68 o 
   2   5   3        8.92        9.58      0.71 o 
   3   5   3       39.35       42.44      4.02 o 
   4   5   3       23.79       28.65      1.30 o 
   5   5   3       19.46       17.97      1.93 o 
   6   5   3       12.59       13.97      1.83 o 
   7   5   3       25.96       26.41      2.44 o 
   8   5   3        3.09        4.73      1.42 o 
  -6   6   3        1.51        1.25      1.15 o 
  -5   6   3       79.20       72.98      3.49 o 
  -4   6   3       11.39       12.21      1.55 o 
  -3   6   3       17.40       19.86      1.71 o 
  -2   6   3       39.15       39.09      2.28 o 
  -1   6   3       44.54       51.57      2.42 o 
   0   6   3        3.71        4.61      0.88 o 
   1   6   3       20.42       27.62      0.82 o 
   2   6   3      741.31      751.85     10.31 o 
   3   6   3      312.44      304.18      7.37 o 
   4   6   3        0.85        1.43      0.47 o 
   5   6   3        4.68        4.86      1.13 o 
   6   6   3        0.02        0.68      0.75 o 
   7   6   3        4.59        1.55      0.95 o 
   8   6   3       29.88       29.93      2.88 o 
  -5   7   3       22.33       26.64      2.41 o 
  -4   7   3       31.29       30.35      2.32 o 
  -3   7   3        2.72        1.15      1.04 o 
  -2   7   3       25.20       24.44      1.97 o 
  -1   7   3       59.91       54.95      2.57 o 
   0   7   3       47.29       49.94      1.52 o 
   1   7   3        0.40        0.52      0.29 o 
   2   7   3      369.77      390.02      6.56 o 
   3   7   3       43.62       45.57      1.71 o 
   4   7   3        2.41        2.21      0.57 o 
   5   7   3       99.46       88.38      2.63 o 
   6   7   3        9.63        8.64      1.65 o 
   7   7   3        1.83        0.95      1.07 o 
   8   7   3        0.05        1.15      1.11 o 
  -5   8   3        0.01        0.04      1.19 o 
  -4   8   3        1.44       -0.33      1.04 o 
  -3   8   3       23.99       21.68      2.21 o 
  -2   8   3        2.91        1.59      1.02 o 
  -1   8   3       11.36       12.55      0.98 o 
   0   8   3        0.45        1.19      0.46 o 
   1   8   3       19.42       19.64      1.66 o 
   2   8   3        0.04        0.12      0.49 o 
   3   8   3       98.16      103.30      2.83 o 
   4   8   3        0.71        0.74      0.50 o 
   5   8   3       37.38       32.57      1.66 o 
   6   8   3        1.43        1.54      0.93 o 
   7   8   3       15.56       16.00      2.29 o 
  -4   9   3        0.15       -0.20      1.24 o 
  -3   9   3        0.83        1.73      1.14 o 
  -2   9   3        1.75        2.81      0.69 o 
  -1   9   3       29.88       26.73      1.55 o 
   0   9   3       36.05       40.01      2.42 o 
   1   9   3       60.17       55.97      2.83 o 
   2   9   3       41.04       37.17      2.30 o 
   3   9   3       75.59       75.15      3.49 o 
   4   9   3        9.22        8.63      1.09 o 
   5   9   3        4.09        3.67      1.19 o 
   6   9   3        1.00        0.22      0.82 o 
   7   9   3       11.53        9.44      1.98 o 
  -3  10   3        1.14        1.08      0.75 o 
  -2  10   3       11.79        9.87      1.14 o 
  -1  10   3        3.71        3.16      1.07 o 
   0  10   3       17.44       20.28      1.89 o 
   1  10   3       83.73       80.96      3.60 o 
   2  10   3       11.36       10.47      1.55 o 
   3  10   3      121.73      116.70      4.67 o 
   4  10   3       45.61       54.61      3.33 o 
   5  10   3       19.60       21.27      2.39 o 
   6  10   3        9.04        3.98      1.42 o 
  -2  11   3        6.12        6.71      1.54 o 
  -1  11   3        0.70        1.28      1.00 o 
   0  11   3       44.60       44.77      2.82 o 
   1  11   3        2.15        2.47      0.99 o 
   2  11   3        5.78        4.85      1.24 o 
   3  11   3        7.81        8.83      1.60 o 
   4  11   3      104.93       95.05      4.58 o 
   5  11   3        5.00        5.35      1.54 o 
   0  12   3        2.26        3.43      1.18 o 
   1  12   3        0.03       -0.92      0.61 o 
   2  12   3        0.17        0.05      0.78 o 
   3  12   3        3.13        0.65      0.79 o 
   4  12   3       22.67       17.48      2.30 o 
  -1 -11   4        3.72        4.31      1.31 o 
  -4 -10   4        1.59        1.68      1.19 o 
  -2 -10   4        2.98        3.24      1.11 o 
  -1 -10   4        8.99       11.71      1.71 o 
   0 -10   4       10.53       12.36      1.75 o 
   1 -10   4       36.12       38.13      2.82 o 
  -6  -9   4        2.55        2.52      1.34 o 
  -5  -9   4       11.27       10.61      1.87 o 
  -4  -9   4       13.33       11.40      1.80 o 
  -3  -9   4        3.80        4.30      0.95 o 
  -2  -9   4        3.72        8.25      1.37 o 
  -1  -9   4       13.30       14.49      1.70 o 
   0  -9   4       28.06       24.76      2.16 o 
   1  -9   4       75.56       84.39      3.98 o 
   2  -9   4        2.93        3.30      1.18 o 
   3  -9   4        0.11        0.68      1.06 o 
  -6  -8   4       24.20       22.82      2.52 o 
  -5  -8   4        0.56       -0.36      0.79 o 
  -4  -8   4        0.81        0.34      0.89 o 
  -3  -8   4        2.45        3.82      0.75 o 
  -2  -8   4        9.27       12.05      2.37 o 
  -1  -8   4        3.39        3.58      0.96 o 
   0  -8   4       98.34       90.52      3.76 o 
   1  -8   4        2.37        3.17      0.95 o 
   2  -8   4      102.59       98.34      4.34 o 
   3  -8   4        0.88       -0.15      0.95 o 
   4  -8   4        8.23        6.36      1.57 o 
  -7  -7   4        0.34        0.15      0.93 o 
  -6  -7   4        0.05       -0.59      0.73 o 
  -5  -7   4       47.06       47.06      2.03 o 
  -4  -7   4      108.00      114.35      3.09 o 
  -3  -7   4        4.49        4.38      0.86 o 
  -2  -7   4       23.40       25.78      1.30 o 
  -1  -7   4        1.91        1.76      0.52 o 
   0  -7   4      101.91       99.44      3.76 o 
   1  -7   4       30.94       28.42      2.07 o 
   2  -7   4      222.34      227.02      6.85 o 
   3  -7   4        0.43        0.42      0.77 o 
   4  -7   4        0.80        1.50      1.09 o 
  -7  -6   4        2.31        1.92      1.15 o 
  -6  -6   4        4.69        4.38      0.96 o 
  -5  -6   4       25.84       26.32      3.67 o 
  -4  -6   4       24.46       27.16      1.43 o 
  -3  -6   4       15.22       13.53      1.46 o 
  -2  -6   4       10.02       11.30      0.88 o 
  -1  -6   4      111.68      114.91      2.58 o 
   0  -6   4      189.59      199.14      3.59 o 
   1  -6   4      163.05      169.78      5.16 o 
   2  -6   4      462.83      438.98     10.29 o 
   3  -6   4        3.51        3.16      1.05 o 
   4  -6   4       39.97       42.54      2.97 o 
   5  -6   4        9.41       11.48      2.02 o 
  -7  -5   4        8.41        6.22      1.11 o 
  -6  -5   4        1.44        2.58      0.74 o 
  -5  -5   4       19.26       16.58      1.25 o 
  -4  -5   4        2.64        3.24      0.61 o 
  -3  -5   4       54.38       55.26      1.83 o 
  -2  -5   4       42.20       43.29      1.48 o 
  -1  -5   4       37.73       45.87      1.42 o 
   0  -5   4       23.80       26.53      1.83 o 
   1  -5   4        5.68        4.33      0.91 o 
   2  -5   4        4.02        5.07      1.02 o 
   3  -5   4      336.78      350.48      8.86 o 
   4  -5   4      170.94      171.52      5.92 o 
   5  -5   4        0.01       -0.36      0.75 o 
   6  -5   4        9.14        6.59      1.70 o 
  -8  -4   4        1.39        0.11      0.84 o 
  -7  -4   4        0.52        0.37      0.68 o 
  -6  -4   4        4.27        5.52      0.95 o 
  -5  -4   4       36.36       38.06      1.73 o 
  -4  -4   4       98.95       98.06      2.60 o 
  -3  -4   4      228.38      221.71      4.09 o 
  -2  -4   4      396.42      392.57      5.88 o 
  -1  -4   4      314.83      317.48      4.76 o 
   0  -4   4        0.35        0.48      0.28 o 
   1  -4   4      228.47      252.25      7.76 o 
   2  -4   4        1.19        2.85      0.77 o 
   3  -4   4       70.88       72.85      3.21 o 
   4  -4   4       19.02       19.71      1.93 o 
   5  -4   4       27.16       30.20      2.57 o 
   6  -4   4       45.52       50.99      3.52 o 
  -8  -3   4       27.54       26.40      2.93 o 
  -7  -3   4       57.99       56.97      2.53 o 
  -6  -3   4       77.23       81.05      2.79 o 
  -5  -3   4      102.69      101.74      4.74 o 
  -4  -3   4       78.03       80.54      2.33 o 
  -3  -3   4      207.23      220.88      3.99 o 
  -2  -3   4       15.59       15.86      0.97 o 
  -1  -3   4      146.52      142.90      2.56 o 
   0  -3   4       77.98       74.50      1.53 o 
   1  -3   4      177.87      179.95      3.40 o 
   2  -3   4      196.86      219.58      3.44 o 
   3  -3   4        3.86        7.19      1.14 o 
   4  -3   4       95.27       88.88      3.69 o 
   5  -3   4       45.65       43.93      2.80 o 
   6  -3   4        3.61        3.84      1.31 o 
   7  -3   4        0.12        0.47      1.14 o 
  -8  -2   4        0.96        1.00      1.24 o 
  -7  -2   4        1.73        2.30      2.03 o 
  -6  -2   4       85.99       92.45      5.98 o 
  -5  -2   4       92.10       96.57      3.85 o 
  -4  -2   4      135.50      136.27      3.93 o 
  -3  -2   4      613.19      620.03     11.98 o 
  -2  -2   4      120.39      129.97      2.56 o 
  -1  -2   4       95.44       96.65      2.47 o 
   0  -2   4      343.73      361.88      4.80 o 
   1  -2   4        1.86        1.21      0.22 o 
   2  -2   4      354.85      377.76      5.10 o 
   3  -2   4        9.99        9.25      0.61 o 
   4  -2   4       50.06       50.63      1.57 o 
   5  -2   4        4.62        3.95      1.15 o 
   6  -2   4       22.57       23.94      2.30 o 
   7  -2   4        9.30        6.45      1.60 o 
  -8  -1   4        4.01        3.26      1.42 o 
  -7  -1   4        8.33        9.48      1.25 o 
  -6  -1   4       54.35       53.80      2.32 o 
  -5  -1   4       11.43       10.06      1.10 o 
  -4  -1   4       61.39       61.36      2.04 o 
  -3  -1   4        8.31        8.97      2.16 o 
  -2  -1   4      133.00      147.22      2.03 o 
  -1  -1   4       31.52       27.28      1.66 o 
   0  -1   4      142.55      137.93      3.38 o 
   1  -1   4      123.10      147.79      3.63 o 
   2  -1   4      481.21      589.21      7.43 o 
   3  -1   4      182.19      193.39      3.19 o 
   4  -1   4      173.58      176.11      3.29 o 
   5  -1   4       46.53       54.12      1.83 o 
   6  -1   4       14.90       14.20      1.83 o 
   7  -1   4        2.37        1.87      1.14 o 
  -8   0   4        0.13        0.12      0.92 o 
  -7   0   4        2.89        3.03      1.15 o 
  -6   0   4       73.95       66.87      3.40 o 
  -5   0   4        0.15       -0.15      0.36 o 
  -4   0   4        5.96        5.10      0.89 o 
  -3   0   4      429.09      455.55      8.77 o 
  -2   0   4        9.82        6.46      0.45 o 
  -1   0   4      142.54      135.21      1.86 o 
   0   0   4        1.26        2.96      0.36 o 
   1   0   4      585.56      648.81     11.70 o 
   2   0   4        2.99        4.92      0.39 o 
   3   0   4      258.84      263.21      7.04 o 
   4   0   4        0.07       -0.27      0.26 o 
   5   0   4       36.18       40.32      2.20 o 
   6   0   4       90.01       94.68      3.77 o 
  -7   1   4       33.72       35.00      2.66 o 
  -6   1   4       11.10       13.81      1.79 o 
  -5   1   4        0.17        0.60      0.67 o 
  -4   1   4       48.43       51.89      1.85 o 
  -3   1   4       26.35       20.82      1.59 o 
  -2   1   4        1.48        5.22      0.39 o 
  -1   1   4       22.69       29.37      0.72 o 
   0   1   4        0.00        0.41      0.18 o 
   1   1   4     2324.73     2263.59     21.78 o 
   2   1   4       22.64       32.41      0.88 o 
   3   1   4      364.02      392.97      5.50 o 
   4   1   4        0.19       -0.17      0.25 o 
   5   1   4        5.77        7.26      1.13 o 
   6   1   4        2.20        2.67      0.88 o 
  -7   2   4       14.76       14.98      2.03 o 
  -6   2   4       50.07       42.82      2.66 o 
  -5   2   4       28.22       26.13      1.95 o 
  -4   2   4        1.96        0.90      0.55 o 
  -3   2   4      337.03      344.86      5.53 o 
  -2   2   4      100.33      120.15      4.70 o 
  -1   2   4       20.42       21.44      0.65 o 
   0   2   4     1643.56     1583.06     15.49 o 
   1   2   4      294.18      287.60      3.26 o 
   2   2   4       75.62       68.07      1.19 o 
   3   2   4      765.58      760.98      8.13 o 
   4   2   4      150.60      168.67      4.45 o 
   5   2   4       48.66       50.64      5.07 o 
   6   2   4       22.40       21.28      1.40 o 
   7   2   4       56.79       59.09      3.30 o 
  -7   3   4        2.26        3.85      1.32 o 
  -6   3   4        6.35        2.70      0.99 o 
  -5   3   4       11.66        9.51      1.41 o 
  -4   3   4       77.57       81.65      3.15 o 
  -3   3   4      139.16      132.74      3.86 o 
  -2   3   4      159.51      152.38      3.92 o 
  -1   3   4      222.71      224.12      3.57 o 
   0   3   4       54.64       59.52      1.15 o 
   1   3   4       58.77       56.35      1.00 o 
   2   3   4      162.98      156.15      2.04 o 
   3   3   4      142.23      136.63      2.03 o 
   4   3   4       95.61      100.86      2.54 o 
   5   3   4       32.28       31.01      2.19 o 
   6   3   4       22.23       24.60      1.87 o 
   7   3   4        3.15        2.79      1.06 o 
   8   3   4        5.05        1.70      1.15 o 
  -7   4   4        0.73        0.36      0.90 o 
  -6   4   4       17.06       14.38      1.83 o 
  -5   4   4        0.70        0.95      0.75 o 
  -4   4   4       25.30       25.20      1.87 o 
  -3   4   4       83.37       92.81      3.22 o 
  -2   4   4       72.73       64.02      2.41 o 
  -1   4   4     1030.73     1091.14     13.85 o 
   0   4   4       58.29       53.88      1.50 o 
   1   4   4       33.42       39.22      1.47 o 
   2   4   4       18.17       21.47      0.96 o 
   3   4   4       91.65       86.94      1.37 o 
   4   4   4        2.57        2.61      0.54 o 
   5   4   4       70.54       70.11      2.22 o 
   6   4   4       15.64       15.76      1.23 o 
   7   4   4       17.68       19.27      2.12 o 
   8   4   4        0.79        1.07      1.04 o 
  -6   5   4        0.01        1.31      0.93 o 
  -5   5   4       13.67       13.44      1.69 o 
  -4   5   4      252.75      260.82      6.79 o 
  -3   5   4       22.03       24.29      1.78 o 
  -2   5   4      112.32      119.56      3.71 o 
  -1   5   4      980.50      986.85     17.66 o 
   0   5   4       38.76       42.29      1.43 o 
   1   5   4      713.76      778.11     10.38 o 
   2   5   4       90.36      103.04      2.38 o 
   3   5   4       80.10       81.73      2.17 o 
   4   5   4        0.99        0.79      0.43 o 
   5   5   4      156.69      157.48      3.59 o 
   6   5   4        0.74        0.88      0.56 o 
   7   5   4       15.21       16.72      2.10 o 
   8   5   4       69.21       70.02      3.98 o 
  -6   6   4        0.47        1.29      1.05 o 
  -5   6   4        2.46        1.45      1.05 o 
  -4   6   4       26.84       25.09      2.07 o 
  -3   6   4       13.49       13.81      1.55 o 
  -2   6   4      112.26      127.94      4.16 o 
  -1   6   4       14.45       13.55      1.43 o 
   0   6   4        1.26        1.41      0.69 o 
   1   6   4      554.98      588.01      6.55 o 
   2   6   4       30.07       33.40      1.37 o 
   3   6   4      100.45      106.04      2.98 o 
   4   6   4       57.22       60.05      2.03 o 
   5   6   4       11.61       14.11      1.15 o 
   6   6   4        0.15        0.40      0.81 o 
   7   6   4        0.81        1.15      1.02 o 
   8   6   4        3.01        5.58      1.56 o 
  -5   7   4        1.68       -0.31      0.93 o 
  -4   7   4        6.83        4.85      1.33 o 
  -3   7   4       99.53      104.15      4.09 o 
  -2   7   4       14.48       16.34      1.70 o 
  -1   7   4      264.60      257.12      6.46 o 
   0   7   4       80.03       78.43      3.01 o 
   1   7   4       51.14       51.97      1.79 o 
   2   7   4       11.74       11.68      1.55 o 
   3   7   4       55.35       58.54      2.46 o 
   4   7   4       24.14       22.49      1.35 o 
   5   7   4       16.41       17.18      1.57 o 
   6   7   4        3.11        1.92      0.91 o 
   7   7   4        1.89        2.06      1.16 o 
  -5   8   4        5.76        6.64      1.73 o 
  -4   8   4        4.83        3.40      1.36 o 
  -3   8   4      175.67      174.27      5.80 o 
  -2   8   4        3.30        3.49      1.18 o 
  -1   8   4       28.45       27.19      2.10 o 
   0   8   4        0.55       -0.72      0.56 o 
   1   8   4      220.04      198.65      5.50 o 
   2   8   4      265.88      255.57      7.15 o 
   3   8   4       30.03       29.24      1.51 o 
   4   8   4        1.39        1.58      0.58 o 
   5   8   4       23.70       24.06      1.54 o 
   6   8   4       44.71       39.59      2.90 o 
   7   8   4        0.80        2.41      1.15 o 
  -4   9   4        5.26        5.81      1.75 o 
  -3   9   4        9.60        8.70      1.74 o 
  -2   9   4       26.08       21.19      2.12 o 
  -1   9   4      106.61      104.76      4.03 o 
   0   9   4       48.25       53.16      2.80 o 
   1   9   4       11.16        9.80      1.36 o 
   2   9   4       45.45       45.27      2.56 o 
   3   9   4      454.72      443.92      7.57 o 
   4   9   4       34.49       36.07      1.79 o 
   5   9   4       35.19       36.99      1.91 o 
   6   9   4        1.83        1.37      0.99 o 
   7   9   4       22.91       27.86      2.99 o 
  -3  10   4       13.39       14.43      1.39 o 
  -2  10   4       34.29       40.42      2.84 o 
  -1  10   4        0.80        1.33      1.01 o 
   0  10   4        0.17        0.45      0.72 o 
   1  10   4        1.33        0.73      0.69 o 
   2  10   4        0.60        1.66      0.84 o 
   3  10   4       16.59       15.69      1.88 o 
   4  10   4       67.91       70.62      3.75 o 
   5  10   4       45.97       58.12      3.61 o 
   6  10   4        2.35        1.74      1.10 o 
  -2  11   4       23.80       33.05      2.74 o 
  -1  11   4        0.01        1.02      1.02 o 
   0  11   4       28.28       31.66      2.43 o 
   1  11   4        1.66        1.71      0.91 o 
   2  11   4        2.86        0.52      0.73 o 
   3  11   4        1.92        1.95      1.02 o 
   4  11   4       20.83       14.18      2.02 o 
   5  11   4        0.00        1.05      0.88 o 
   0  12   4       23.14       33.32      2.74 o 
   1  12   4        6.42        7.45      1.51 o 
   2  12   4        0.07       -0.75      0.52 o 
   3  12   4        0.35        0.15      0.77 o 
   4  12   4       37.34       33.65      2.97 o 
  -3 -10   5        0.93       -0.09      0.81 o 
  -2 -10   5        4.82        4.01      1.25 o 
  -1 -10   5        0.18        0.20      0.88 o 
   0 -10   5        1.26        1.71      1.09 o 
  -5  -9   5        2.51        7.33      1.69 o 
  -4  -9   5       24.01       30.57      2.55 o 
  -3  -9   5        5.74        6.78      1.39 o 
  -2  -9   5       54.61       58.72      3.24 o 
  -1  -9   5        0.06       -0.06      0.72 o 
   0  -9   5        1.54        0.35      0.81 o 
   1  -9   5       48.47       44.89      2.98 o 
   2  -9   5        0.40        0.26      0.93 o 
  -6  -8   5        6.51        2.55      1.20 o 
  -5  -8   5        0.06        0.81      0.64 o 
  -4  -8   5       15.45       14.86      1.33 o 
  -3  -8   5      111.76      126.10      4.73 o 
  -2  -8   5      173.20      180.71      5.77 o 
  -1  -8   5        7.94        9.99      1.45 o 
   0  -8   5        7.17        7.08      1.33 o 
   1  -8   5       30.97       25.22      2.24 o 
   2  -8   5        0.00        1.09      0.90 o 
   3  -8   5        2.88        2.56      1.22 o 
  -6  -7   5        4.48        5.27      1.93 o 
  -5  -7   5        9.23        7.60      2.43 o 
  -4  -7   5        0.47        1.58      0.63 o 
  -3  -7   5       22.39       24.32      1.43 o 
  -2  -7   5       45.78       52.15      2.74 o 
  -1  -7   5      271.30      272.34      7.19 o 
   0  -7   5      192.36      179.47      5.60 o 
   1  -7   5        0.25        0.35      0.73 o 
   2  -7   5       20.73       31.20      2.37 o 
   3  -7   5        0.16       -0.31      0.77 o 
   4  -7   5        0.15        0.38      0.97 o 
  -7  -6   5        1.63        0.99      0.77 o 
  -6  -6   5        0.21        0.44      0.63 o 
  -5  -6   5        7.38        7.35      0.98 o 
  -4  -6   5       32.28       32.98      1.62 o 
  -3  -6   5       88.72       99.03      2.66 o 
  -2  -6   5       26.40       23.87      2.99 o 
  -1  -6   5       21.65       21.73      1.71 o 
   0  -6   5       38.19       42.39      2.41 o 
   1  -6   5      215.62      206.93      6.05 o 
   2  -6   5        7.07        5.91      1.27 o 
   3  -6   5        3.98        3.83      1.07 o 
   4  -6   5       48.64       54.22      3.37 o 
   5  -6   5        2.02        5.17      1.55 o 
  -7  -5   5        6.48        6.85      1.19 o 
  -6  -5   5        6.69        8.09      1.14 o 
  -5  -5   5        6.42        6.69      0.93 o 
  -4  -5   5       26.05       24.24      1.37 o 
  -3  -5   5        1.76        2.77      0.58 o 
  -2  -5   5       23.88       26.96      1.61 o 
  -1  -5   5        1.28        1.72      0.42 o 
   0  -5   5        7.58       10.86      1.24 o 
   1  -5   5       25.90       25.20      1.78 o 
   2  -5   5      113.09      116.23      4.26 o 
   3  -5   5        6.75        6.76      1.32 o 
   4  -5   5       96.92       94.64      4.25 o 
   5  -5   5       18.86       20.22      2.38 o 
  -7  -4   5       25.41       24.15      1.85 o 
  -6  -4   5        2.15        2.12      0.71 o 
  -5  -4   5       15.67       13.52      1.25 o 
  -4  -4   5       14.75       15.43      1.14 o 
  -3  -4   5        3.37        5.22      1.01 o 
  -2  -4   5       44.70       41.02      1.43 o 
  -1  -4   5       11.09       10.94      0.72 o 
   0  -4   5      119.08      127.80      3.94 o 
   1  -4   5        0.00        0.51      0.47 o 
   2  -4   5       99.16      104.92      3.81 o 
   3  -4   5       94.95       79.39      3.42 o 
   4  -4   5        1.20        0.51      0.74 o 
   5  -4   5       18.77       17.77      2.09 o 
   6  -4   5       41.50       48.36      3.43 o 
  -7  -3   5        4.97        5.37      2.50 o 
  -6  -3   5        1.03        1.57      0.66 o 
  -5  -3   5      197.74      197.74      5.54 o 
  -4  -3   5        0.47        0.36      0.37 o 
  -3  -3   5        4.42        3.09      0.59 o 
  -2  -3   5      354.47      358.10      5.45 o 
  -1  -3   5      176.83      177.41      3.06 o 
   0  -3   5      278.19      286.81      4.14 o 
   1  -3   5       38.93       36.19      1.87 o 
   2  -3   5        1.12        2.43      0.73 o 
   3  -3   5      153.18      161.87      4.95 o 
   4  -3   5       44.13       45.45      2.64 o 
   5  -3   5       56.15       57.35      3.20 o 
   6  -3   5        1.10        2.06      1.11 o 
  -8  -2   5        1.96        0.60      1.18 o 
  -7  -2   5       26.70       24.55      1.89 o 
  -6  -2   5       44.03       43.28      3.42 o 
  -5  -2   5        0.18        0.11      0.51 o 
  -4  -2   5       30.30       32.63      2.00 o 
  -3  -2   5      152.24      131.91      2.88 o 
  -2  -2   5        0.77        0.25      0.28 o 
  -1  -2   5       42.51       32.94      1.55 o 
   0  -2   5        0.94        1.31      0.20 o 
   1  -2   5      281.58      320.02      7.03 o 
   2  -2   5       76.77       78.24      2.85 o 
   3  -2   5       90.45       92.16      3.34 o 
   4  -2   5       67.78       59.13      2.85 o 
   5  -2   5       11.36       11.96      1.59 o 
   6  -2   5       35.85       41.75      2.88 o 
   7  -2   5       51.22       68.40      4.07 o 
  -7  -1   5        1.96        1.37      1.01 o 
  -6  -1   5       24.64       21.19      2.39 o 
  -5  -1   5       47.55       40.95      1.89 o 
  -4  -1   5       68.40       69.40      2.24 o 
  -3  -1   5        7.38        7.53      1.50 o 
  -2  -1   5       58.26       63.28      2.44 o 
  -1  -1   5      748.82      759.43     10.98 o 
   0  -1   5      298.57      304.71      4.05 o 
   1  -1   5      103.49      103.51      3.01 o 
   2  -1   5       25.87       23.20      0.62 o 
   3  -1   5       45.73       47.94      2.16 o 
   4  -1   5      242.92      244.00      6.30 o 
   5  -1   5       17.18       24.15      2.00 o 
   6  -1   5        1.86        4.25      1.24 o 
   7  -1   5        1.69        1.64      1.14 o 
  -7   0   5       47.04       46.63      3.14 o 
  -6   0   5       30.54       25.37      1.74 o 
  -5   0   5       13.97       14.77      1.25 o 
  -4   0   5        4.64        2.73      0.58 o 
  -3   0   5        8.41        3.72      1.23 o 
  -2   0   5      140.74      133.99      3.44 o 
  -1   0   5     2225.75     2207.71     21.46 o 
   0   0   5      550.80      535.45      6.70 o 
   1   0   5      204.39      201.81      4.54 o 
   2   0   5      279.28      273.13      3.82 o 
   3   0   5      176.96      199.13      5.46 o 
   4   0   5       74.00       76.42      1.94 o 
   5   0   5        2.63        2.69      0.92 o 
   6   0   5       11.29        9.30      1.47 o 
   7   0   5        0.31       -0.99      0.82 o 
  -7   1   5        7.54        9.92      1.78 o 
  -6   1   5       14.78       15.10      1.86 o 
  -5   1   5       62.17       63.06      2.86 o 
  -4   1   5        5.95        5.52      1.04 o 
  -3   1   5        0.17       -0.04      0.31 o 
  -2   1   5       37.64       58.14      1.22 o 
  -1   1   5       50.75       35.10      0.86 o 
   0   1   5        0.25        0.39      0.27 o 
   1   1   5      554.80      587.62      6.19 o 
   2   1   5      741.28      749.58      9.27 o 
   3   1   5        0.78        1.87      0.37 o 
   4   1   5       11.63       10.90      0.75 o 
   5   1   5       43.58       43.36      1.57 o 
   6   1   5       30.82       33.22      2.18 o 
  -7   2   5        5.26        3.63      1.22 o 
  -6   2   5        5.39        4.09      1.11 o 
  -5   2   5      201.62      201.15      5.95 o 
  -4   2   5        3.29        2.31      0.57 o 
  -3   2   5       29.31       29.59      1.29 o 
  -2   2   5      256.15      262.72      3.44 o 
  -1   2   5        1.19        0.24      0.25 o 
   0   2   5     1158.91     1135.00     11.43 o 
   1   2   5      326.12      319.99      3.69 o 
   2   2   5      145.73      154.39      2.16 o 
   3   2   5        9.84        8.39      0.65 o 
   4   2   5       17.93       18.90      0.80 o 
   5   2   5      117.20      118.26      4.02 o 
   6   2   5       14.47       14.73      1.24 o 
   7   2   5        0.01        0.83      0.90 o 
  -7   3   5        2.11        2.38      1.13 o 
  -6   3   5       30.13       27.27      2.29 o 
  -5   3   5      316.59      323.27      8.13 o 
  -4   3   5       13.99       16.21      1.52 o 
  -3   3   5       15.18       17.15      1.39 o 
  -2   3   5      163.82      188.72      3.47 o 
  -1   3   5       12.41       13.64      0.63 o 
   0   3   5       38.07       42.62      1.29 o 
   1   3   5      202.91      212.98      2.72 o 
   2   3   5       31.60       42.52      0.90 o 
   3   3   5      426.41      435.98      7.70 o 
   4   3   5       37.13       39.26      1.60 o 
   5   3   5       19.11       21.41      1.35 o 
   6   3   5       50.86       52.60      2.13 o 
   7   3   5       96.92      101.97      4.40 o 
  -7   4   5        2.18        1.48      1.00 o 
  -6   4   5       13.79       10.84      1.70 o 
  -5   4   5        0.06       -0.14      0.59 o 
  -4   4   5      202.00      218.17      6.05 o 
  -3   4   5      258.83      260.74      6.32 o 
  -2   4   5       48.27       47.17      2.09 o 
  -1   4   5        6.06        8.53      0.71 o 
   0   4   5      253.92      276.56      3.52 o 
   1   4   5      645.68      677.61      7.22 o 
   2   4   5        0.06        2.01      0.42 o 
   3   4   5      250.71      286.95      4.89 o 
   4   4   5       46.59       50.94      3.85 o 
   5   4   5      151.80      158.54      3.68 o 
   6   4   5        8.36        8.69      1.06 o 
   7   4   5        0.01       -0.78      0.75 o 
   8   4   5       12.70       14.91      2.14 o 
  -6   5   5       14.43       11.43      1.80 o 
  -5   5   5       52.17       39.90      2.55 o 
  -4   5   5      116.52      100.04      3.83 o 
  -3   5   5        1.44        3.52      0.93 o 
  -2   5   5        1.05        1.23      0.73 o 
  -1   5   5       14.30       16.13      1.01 o 
   0   5   5       13.95       14.98      0.93 o 
   1   5   5      410.16      391.12     11.31 o 
   2   5   5        5.88        1.98      0.60 o 
   3   5   5       73.41       81.48      2.58 o 
   4   5   5        1.99        2.92      0.60 o 
   5   5   5        4.60        6.23      1.45 o 
   6   5   5        0.07       -0.44      0.70 o 
   7   5   5       47.85       54.88      3.35 o 
   8   5   5        0.08        0.35      1.06 o 
  -6   6   5       11.94       16.99      2.15 o 
  -5   6   5        0.35        0.05      0.88 o 
  -4   6   5       22.50       24.98      2.11 o 
  -3   6   5      110.24      107.05      3.95 o 
  -2   6   5        9.88       10.35      1.38 o 
  -1   6   5        1.34        0.87      0.79 o 
   0   6   5        7.49       10.00      0.99 o 
   1   6   5        3.50        6.03      1.37 o 
   2   6   5        0.16        0.17      0.34 o 
   3   6   5       13.94       12.43      0.99 o 
   4   6   5       20.88       20.99      1.30 o 
   5   6   5       95.67       89.90      2.72 o 
   6   6   5       12.70       15.31      1.30 o 
   7   6   5       11.60       16.02      2.15 o 
  -5   7   5       29.25       25.85      2.55 o 
  -4   7   5       47.65       45.85      2.93 o 
  -3   7   5      110.24       98.89      4.06 o 
  -2   7   5       23.63       23.55      2.01 o 
  -1   7   5       55.47       49.80      2.57 o 
   0   7   5        4.21        3.97      0.97 o 
   1   7   5       30.00       24.07      1.26 o 
   2   7   5       18.21       20.01      1.94 o 
   3   7   5       21.59       26.53      1.37 o 
   4   7   5        9.32        7.10      0.92 o 
   5   7   5        0.04       -0.14      0.50 o 
   6   7   5        8.66        9.66      1.16 o 
   7   7   5        5.30        5.90      1.61 o 
  -5   8   5        0.97        0.03      1.23 o 
  -4   8   5        0.04        1.22      1.15 o 
  -3   8   5       53.85       56.11      3.28 o 
  -2   8   5       37.43       40.55      2.71 o 
  -1   8   5        0.04        1.48      0.99 o 
   0   8   5      322.26      301.80      7.42 o 
   1   8   5      135.41      127.15      3.18 o 
   2   8   5       26.25       25.60      2.66 o 
   3   8   5      179.06      176.16      3.97 o 
   4   8   5        0.47       -0.09      0.45 o 
   5   8   5       16.09       14.91      1.96 o 
   6   8   5       43.08       41.31      2.98 o 
   7   8   5        1.79        1.32      0.97 o 
  -4   9   5       12.17       13.51      2.24 o 
  -3   9   5       31.18       32.67      2.83 o 
  -2   9   5        5.50        8.77      1.55 o 
  -1   9   5        5.55        5.57      1.31 o 
   0   9   5       22.03       21.72      1.91 o 
   1   9   5        0.47        0.47      0.68 o 
   2   9   5      230.18      244.30      5.08 o 
   3   9   5       43.45       46.21      2.01 o 
   4   9   5       10.38       11.32      1.21 o 
   5   9   5       20.35       17.91      1.49 o 
   6   9   5        3.27        3.05      1.23 o 
   7   9   5        8.67       10.93      2.06 o 
  -3  10   5        8.83        8.19      1.79 o 
  -2  10   5       24.72       19.68      2.23 o 
  -1  10   5        6.42        8.32      1.57 o 
   0  10   5        1.60        3.39      1.07 o 
   1  10   5        3.54        2.44      0.92 o 
   2  10   5       29.31       29.69      2.24 o 
   3  10   5        0.57        0.92      0.59 o 
   4  10   5        2.18        0.72      0.66 o 
   5  10   5       18.71       14.71      3.20 o 
   6  10   5        0.01        0.42      0.86 o 
  -2  11   5        5.22        3.61      1.36 o 
  -1  11   5        0.82        1.37      1.07 o 
   0  11   5        0.48        1.84      0.95 o 
   1  11   5       18.35       19.28      2.06 o 
   2  11   5       15.89       18.84      2.07 o 
   3  11   5        6.67        8.36      1.54 o 
   4  11   5        2.75        3.70      1.22 o 
   5  11   5        4.72        7.17      1.21 o 
   0  12   5        1.14        0.28      0.83 o 
   1  12   5        7.90       10.98      1.80 o 
   2  12   5        5.00        4.36      1.31 o 
   3  12   5       12.44       12.91      1.95 o 
   4  12   5        0.17       -0.13      0.83 o 
  -2 -10   6        1.38        2.30      1.19 o 
  -4  -9   6        0.19       -0.24      0.87 o 
  -3  -9   6        0.57        0.72      0.84 o 
  -2  -9   6       12.53       11.82      1.73 o 
  -1  -9   6       16.89       16.09      1.96 o 
   0  -9   6       20.70       19.30      2.16 o 
   1  -9   6       37.82       44.15      3.16 o 
  -5  -8   6        8.53       11.73      1.86 o 
  -4  -8   6       29.52       32.85      2.60 o 
  -3  -8   6       21.28       15.94      1.91 o 
  -2  -8   6       26.06       27.83      2.32 o 
  -1  -8   6        5.25        8.18      1.43 o 
   0  -8   6       23.25       23.17      2.23 o 
   1  -8   6        4.88        6.53      1.43 o 
   2  -8   6        8.03       10.38      1.77 o 
   3  -8   6        1.26        1.20      0.99 o 
  -6  -7   6       10.64        9.13      3.56 o 
  -5  -7   6        3.86        4.28      1.58 o 
  -4  -7   6       60.81       68.91      3.62 o 
  -3  -7   6       13.60       14.17      1.71 o 
  -2  -7   6       96.52       98.54      4.07 o 
  -1  -7   6      157.05      168.23      5.49 o 
   0  -7   6      107.30      108.72      4.31 o 
   1  -7   6        0.98        1.37      0.87 o 
   2  -7   6       66.53       62.32      3.39 o 
   3  -7   6        6.19        4.29      1.33 o 
   4  -7   6        7.27       10.40      2.00 o 
  -6  -6   6        3.30        5.45      1.01 o 
  -5  -6   6        5.63        6.10      0.95 o 
  -4  -6   6       25.91       26.83      1.50 o 
  -3  -6   6       22.94       21.65      1.97 o 
  -2  -6   6       38.52       40.47      2.44 o 
  -1  -6   6        3.58        3.83      1.00 o 
   0  -6   6       73.08       75.17      3.38 o 
   1  -6   6      192.43      186.53      5.84 o 
   2  -6   6      348.72      345.37      9.00 o 
   3  -6   6        0.12       -0.23      0.82 o 
   4  -6   6       11.38        6.63      1.59 o 
  -7  -5   6       16.86       16.84      1.69 o 
  -6  -5   6       18.03       19.08      1.54 o 
  -5  -5   6        0.13        0.40      0.49 o 
  -4  -5   6       11.83       12.20      1.10 o 
  -3  -5   6        1.42        3.02      0.62 o 
  -2  -5   6       16.15       13.19      1.46 o 
  -1  -5   6       82.10       84.33      3.42 o 
   0  -5   6      114.10      116.40      4.09 o 
   1  -5   6       61.02       64.52      2.99 o 
   2  -5   6        9.54       12.87      1.60 o 
   3  -5   6       34.96       30.78      2.35 o 
   4  -5   6        0.47       -0.15      0.81 o 
   5  -5   6        8.21       10.49      1.91 o 
  -7  -4   6       39.61       41.62      2.35 o 
  -6  -4   6        0.62        0.85      0.66 o 
  -5  -4   6       51.52       52.23      2.12 o 
  -4  -4   6       11.07        8.88      0.95 o 
  -3  -4   6       23.39       26.16      1.29 o 
  -2  -4   6      285.24      275.48      4.64 o 
  -1  -4   6       37.47       41.51      2.21 o 
   0  -4   6        8.05        7.74      1.09 o 
   1  -4   6        0.02       -0.50      0.41 o 
   2  -4   6       63.28       55.34      2.74 o 
   3  -4   6      351.35      347.22      8.82 o 
   4  -4   6        0.14        0.26      0.79 o 
   5  -4   6        0.80       -0.18      0.81 o 
   6  -4   6        6.52        9.37      2.02 o 
  -7  -3   6        0.73       -0.10      0.72 o 
  -6  -3   6        5.73        5.95      1.04 o 
  -5  -3   6        6.35        5.93      0.96 o 
  -4  -3   6       16.95       19.17      1.51 o 
  -3  -3   6        1.05        0.85      0.40 o 
  -2  -3   6        1.37        1.19      0.58 o 
  -1  -3   6        0.59       -0.05      0.25 o 
   0  -3   6      386.48      373.55      8.30 o 
   1  -3   6       24.31       23.56      1.60 o 
   2  -3   6       63.41       66.39      2.83 o 
   3  -3   6      275.31      271.91      7.15 o 
   4  -3   6       12.39       11.73      1.55 o 
   5  -3   6        6.77        7.38      1.50 o 
   6  -3   6        0.14       -0.08      0.95 o 
  -7  -2   6       14.48       16.78      1.74 o 
  -6  -2   6        7.00       10.46      1.27 o 
  -5  -2   6        0.00        0.12      0.53 o 
  -4  -2   6        7.04        7.83      0.93 o 
  -3  -2   6       30.97       40.05      4.40 o 
  -2  -2   6       65.80       66.76      1.79 o 
  -1  -2   6      380.90      410.73      5.76 o 
   0  -2   6      898.70      919.52     17.08 o 
   1  -2   6       68.25       82.23      2.96 o 
   2  -2   6        2.90        1.36      0.58 o 
   3  -2   6       61.16       55.51      2.58 o 
   4  -2   6      113.55      123.57      4.34 o 
   5  -2   6        7.13        5.14      1.23 o 
   6  -2   6       11.15       12.53      1.83 o 
  -7  -1   6        4.86        5.55      2.04 o 
  -6  -1   6       12.77       13.47      1.45 o 
  -5  -1   6      160.95      179.19      4.24 o 
  -4  -1   6        9.88        8.29      0.94 o 
  -3  -1   6      436.84      419.52      6.53 o 
  -2  -1   6      145.32      140.42      2.19 o 
  -1  -1   6       13.71       21.09      0.82 o 
   0  -1   6       10.92        7.89      0.65 o 
   1  -1   6      485.14      582.41     11.36 o 
   2  -1   6      637.40      663.50     12.85 o 
   3  -1   6        9.36       10.43      1.15 o 
   4  -1   6      184.22      160.80      4.84 o 
   5  -1   6       40.74       41.58      2.50 o 
   6  -1   6        0.49        0.88      0.84 o 
   7  -1   6        8.96       14.75      2.05 o 
  -7   0   6        0.12       -0.50      0.73 o 
  -6   0   6        8.94       11.92      1.38 o 
  -5   0   6       69.69       72.40      2.77 o 
  -4   0   6        1.08        0.10      0.40 o 
  -3   0   6      424.82      448.24      6.88 o 
  -2   0   6        1.11        1.45      0.29 o 
  -1   0   6        0.05        0.05      0.20 o 
   0   0   6       64.34       82.67      1.64 o 
   1   0   6      679.62      717.62     13.32 o 
   2   0   6       43.68       37.35      1.71 o 
   3   0   6        4.87        7.40      0.93 o 
   4   0   6        1.87        1.84      0.72 o 
   5   0   6        2.56        2.16      0.88 o 
   6   0   6       14.86       16.89      1.79 o 
  -7   1   6        0.08        0.79      0.93 o 
  -6   1   6       14.99       19.08      2.03 o 
  -5   1   6       72.34       74.30      2.58 o 
  -4   1   6       35.13       33.92      1.56 o 
  -3   1   6       25.67       19.82      1.64 o 
  -2   1   6       54.78       68.66      1.40 o 
  -1   1   6      418.49      462.97      5.26 o 
   0   1   6       72.57       82.14      2.60 o 
   1   1   6      479.33      511.68      5.59 o 
   2   1   6      226.38      242.20      3.55 o 
   3   1   6       62.79       62.16      1.77 o 
   4   1   6        1.86        2.65      0.65 o 
   5   1   6       81.02       78.65      3.05 o 
  -7   2   6        5.26        2.53      1.15 o 
  -6   2   6        0.29       -0.20      0.63 o 
  -5   2   6       10.32        9.84      1.41 o 
  -4   2   6        2.73        3.28      0.67 o 
  -3   2   6      159.57      164.29      3.45 o 
  -2   2   6     1017.64      987.02     10.44 o 
  -1   2   6      343.65      343.99      4.18 o 
   0   2   6      495.93      529.27      5.88 o 
   1   2   6      663.89      720.93      7.61 o 
   2   2   6       91.69      107.79      1.75 o 
   3   2   6      141.74      168.91      2.54 o 
   4   2   6      108.23      109.48      2.16 o 
   5   2   6        2.42        1.97      0.97 o 
   6   2   6        2.43        4.33      1.31 o 
   7   2   6        0.90        0.41      1.00 o 
  -7   3   6       10.40        7.68      1.56 o 
  -6   3   6        0.18        0.68      0.77 o 
  -5   3   6        6.83        5.98      1.20 o 
  -4   3   6       81.46       81.94      3.28 o 
  -3   3   6        1.96        2.62      0.60 o 
  -2   3   6        0.44        0.15      0.26 o 
  -1   3   6      849.32      836.00     13.72 o 
   0   3   6      163.98      167.47      2.46 o 
   1   3   6       63.58       73.39      2.92 o 
   2   3   6      102.62       95.99      1.61 o 
   3   3   6      508.49      518.99      7.15 o 
   4   3   6      126.60      125.99      3.03 o 
   5   3   6       18.37       16.35      1.24 o 
   6   3   6       29.78       24.95      2.42 o 
   7   3   6       33.86       34.23      2.79 o 
  -6   4   6        1.19        3.20      1.07 o 
  -5   4   6       68.09       65.90      3.28 o 
  -4   4   6        1.15        2.74      0.95 o 
  -3   4   6       32.13       31.02      1.88 o 
  -2   4   6      160.73      158.81      3.26 o 
  -1   4   6      291.73      319.11      4.25 o 
   0   4   6        3.81        7.01      0.52 o 
   1   4   6      460.87      468.13      5.38 o 
   2   4   6      699.35      724.73     13.15 o 
   3   4   6        1.63        3.44      0.58 o 
   4   4   6        8.11        6.67      0.80 o 
   5   4   6       96.17       98.27      2.84 o 
   6   4   6       87.27       89.82      2.86 o 
   7   4   6       17.42       15.01      2.05 o 
  -6   5   6       12.91       13.47      1.92 o 
  -5   5   6        1.16        0.40      0.78 o 
  -4   5   6       86.11       84.16      3.58 o 
  -3   5   6       32.30       29.87      1.98 o 
  -2   5   6        0.04        0.63      0.73 o 
  -1   5   6       96.65       99.32      2.48 o 
   0   5   6      116.84      124.14      2.74 o 
   1   5   6      149.19      148.89      3.06 o 
   2   5   6        1.02        0.81      0.39 o 
   3   5   6      298.04      294.64      5.14 o 
   4   5   6      188.11      191.06      4.07 o 
   5   5   6       58.27       53.45      2.09 o 
   6   5   6        2.89        1.89      0.72 o 
   7   5   6       15.21        9.89      1.74 o 
  -6   6   6       19.37       14.88      2.14 o 
  -5   6   6        1.17        1.43      0.95 o 
  -4   6   6      212.62      196.94      6.03 o 
  -3   6   6       75.71       75.46      3.38 o 
  -2   6   6       34.98       43.49      2.52 o 
  -1   6   6        3.90        4.80      0.79 o 
   0   6   6       54.81       57.56      1.91 o 
   1   6   6        4.26        2.40      0.56 o 
   2   6   6      187.34      184.29      4.04 o 
   3   6   6      112.01      107.92      2.78 o 
   4   6   6        7.11        6.99      0.90 o 
   5   6   6       17.43       17.44      1.33 o 
   6   6   6        0.97        0.93      0.63 o 
   7   6   6       19.99       18.48      2.26 o 
  -5   7   6        0.02        0.28      1.04 o 
  -4   7   6      106.46      101.94      4.39 o 
  -3   7   6       16.07       16.62      1.92 o 
  -2   7   6      100.09       94.72      3.92 o 
  -1   7   6      193.31      203.32      5.75 o 
   0   7   6      252.43      268.70      4.98 o 
   1   7   6       26.62       30.95      1.48 o 
   2   7   6        1.47        1.77      0.50 o 
   3   7   6       25.04       27.20      1.96 o 
   4   7   6       38.37       37.39      1.92 o 
   5   7   6       47.51       48.65      4.84 o 
   6   7   6       14.10       15.42      1.42 o 
   7   7   6        5.46        6.42      1.57 o 
  -4   8   6        4.72        3.69      1.42 o 
  -3   8   6      101.04      101.58      4.39 o 
  -2   8   6      141.28      134.25      4.91 o 
  -1   8   6        0.65        2.24      1.05 o 
   0   8   6       78.65       69.07      3.10 o 
   1   8   6      222.63      229.90     11.26 o 
   2   8   6        0.25        1.61      0.99 o 
   3   8   6       99.06       86.62      2.67 o 
   4   8   6       74.35       74.53      4.84 o 
   5   8   6       28.56       32.84      2.01 o 
   6   8   6       36.17       35.79      1.94 o 
   7   8   6        0.83        1.60      1.06 o 
  -4   9   6        0.01        0.24      1.18 o 
  -3   9   6       40.02       39.13      3.10 o 
  -2   9   6        1.52        0.44      0.96 o 
  -1   9   6       10.52        8.50      1.52 o 
   0   9   6       38.76       33.14      2.30 o 
   1   9   6        0.98        2.57      0.86 o 
   2   9   6       47.37       46.35      2.00 o 
   3   9   6      114.85      115.49      5.50 o 
   4   9   6       10.39        9.12      1.16 o 
   5   9   6       70.25       66.95      4.13 o 
   6   9   6        6.40        6.51      1.09 o 
  -3  10   6        0.55        0.73      1.10 o 
  -2  10   6       54.74       62.20      3.57 o 
  -1  10   6        9.24       11.12      1.69 o 
   0  10   6       54.44       51.93      3.02 o 
   1  10   6       66.89       70.33      3.40 o 
   2  10   6        4.62        4.58      1.11 o 
   3  10   6       16.75       18.38      1.59 o 
   4  10   6       44.10       44.97      2.20 o 
   5  10   6       16.88       14.66      1.49 o 
   6  10   6        3.41        4.06      1.47 o 
  -2  11   6      130.62      151.74      5.81 o 
  -1  11   6        3.81        6.09      1.50 o 
   0  11   6        0.01        0.28      0.74 o 
   1  11   6        1.03       -0.36      0.56 o 
   2  11   6       53.92       51.21      3.15 o 
   3  11   6       21.20       22.04      2.25 o 
   4  11   6       82.77       80.88      3.04 o 
   5  11   6        5.18        6.70      2.07 o 
   0  12   6       43.42       58.12      3.44 o 
   1  12   6        4.10        5.94      1.43 o 
   2  12   6        2.68        3.49      1.16 o 
   3  12   6       13.00        6.74      1.54 o 
   4  12   6       17.07       21.42      2.53 o 
  -3  -9   7        3.33        3.60      1.33 o 
  -2  -9   7        3.31        5.87      1.51 o 
  -1  -9   7        1.96        2.64      1.22 o 
   0  -9   7        0.78        0.67      1.01 o 
  -5  -8   7        1.03        1.37      1.06 o 
  -4  -8   7        2.97        3.03      1.25 o 
  -3  -8   7       58.05       60.85      3.49 o 
  -2  -8   7        3.71        3.49      1.19 o 
  -1  -8   7        9.41        9.61      1.68 o 
   0  -8   7       21.65       26.21      2.46 o 
   1  -8   7       29.64       28.74      2.56 o 
   2  -8   7        9.38        6.67      1.63 o 
  -5  -7   7        0.40        1.07      0.95 o 
  -4  -7   7        0.07        0.13      0.83 o 
  -3  -7   7       12.68       10.60      1.66 o 
  -2  -7   7        9.45        9.25      1.51 o 
  -1  -7   7       63.02       61.13      3.30 o 
   0  -7   7        3.51        3.69      1.10 o 
   1  -7   7       25.06       26.25      2.33 o 
   2  -7   7        9.57       10.95      1.82 o 
   3  -7   7        5.43        4.18      1.37 o 
  -6  -6   7        2.22        3.90      1.81 o 
  -5  -6   7        7.84        7.88      1.47 o 
  -4  -6   7        9.03       10.02      1.68 o 
  -3  -6   7      124.66      135.64      5.13 o 
  -2  -6   7        5.16        3.05      1.05 o 
  -1  -6   7       42.98       48.17      2.76 o 
   0  -6   7       17.75       15.46      1.73 o 
   1  -6   7        0.19       -0.10      0.74 o 
   2  -6   7       48.95       55.32      3.21 o 
   3  -6   7       38.92       43.76      2.98 o 
   4  -6   7       12.57       20.90      2.46 o 
  -6  -5   7       48.49       50.72      2.37 o 
  -5  -5   7        3.83        3.84      0.86 o 
  -4  -5   7       20.73       22.50      1.45 o 
  -3  -5   7       25.87       31.31      2.34 o 
  -2  -5   7       95.44      104.48      4.11 o 
  -1  -5   7      142.09      154.91      5.12 o 
   0  -5   7       65.75       61.60      2.98 o 
   1  -5   7       37.84       37.42      2.41 o 
   2  -5   7      102.19      103.34      4.21 o 
   3  -5   7       32.31       29.34      2.35 o 
   4  -5   7        2.74        3.14      1.32 o 
   5  -5   7        3.71        2.32      1.36 o 
  -7  -4   7        0.08        0.46      0.77 o 
  -6  -4   7        5.48        7.21      1.16 o 
  -5  -4   7        0.25        1.04      0.60 o 
  -4  -4   7       66.77       70.92      2.57 o 
  -3  -4   7       21.34       22.80      1.34 o 
  -2  -4   7       19.60       18.57      1.75 o 
  -1  -4   7      106.14      107.16      3.94 o 
   0  -4   7        9.19        7.51      1.19 o 
   1  -4   7       70.34       69.16      3.14 o 
   2  -4   7       74.76       80.41      3.52 o 
   3  -4   7       26.65       26.48      2.10 o 
   4  -4   7        7.21        8.64      1.56 o 
   5  -4   7        8.88       11.57      1.86 o 
  -7  -3   7        0.30        0.90      0.80 o 
  -6  -3   7       51.84       50.59      2.37 o 
  -5  -3   7       10.73        7.83      1.10 o 
  -4  -3   7       60.70       60.18      2.14 o 
  -3  -3   7      325.46      329.57      5.61 o 
  -2  -3   7      115.30      118.28      5.61 o 
  -1  -3   7        4.82        4.04      0.91 o 
   0  -3   7       10.53        6.09      1.04 o 
   1  -3   7      101.90       95.82      3.52 o 
   2  -3   7       14.22       12.63      1.42 o 
   3  -3   7      160.27      142.91      4.86 o 
   4  -3   7      121.93      104.19      4.26 o 
   5  -3   7        8.99       10.83      1.69 o 
   6  -3   7       11.09       12.30      1.98 o 
  -7  -2   7       19.16       15.87      1.71 o 
  -6  -2   7       48.74       48.93      3.69 o 
  -5  -2   7       91.46       95.64      3.00 o 
  -4  -2   7       25.82       26.63      1.48 o 
  -3  -2   7       10.41       11.40      1.34 o 
  -2  -2   7       62.44       56.05      1.68 o 
  -1  -2   7       66.08       60.69      2.65 o 
   0  -2   7       21.08       20.12      1.52 o 
   1  -2   7        4.39        4.86      0.92 o 
   2  -2   7        9.47       12.39      1.33 o 
   3  -2   7        8.70        6.95      1.18 o 
   4  -2   7        0.39        0.74      0.72 o 
   5  -2   7       10.88        9.47      1.51 o 
   6  -2   7       27.56       24.07      2.33 o 
  -7  -1   7        1.53        2.70      0.95 o 
  -6  -1   7        1.36        1.92      0.80 o 
  -5  -1   7       29.23       27.67      1.62 o 
  -4  -1   7      124.13      124.68      3.15 o 
  -3  -1   7        8.40        8.96      0.83 o 
  -2  -1   7      200.43      206.41      2.96 o 
  -1  -1   7       35.31       31.82      0.89 o 
   0  -1   7       36.73       43.67      2.07 o 
   1  -1   7      133.15      128.90      3.85 o 
   2  -1   7       35.50       43.78      2.10 o 
   3  -1   7       53.23       52.68      2.48 o 
   4  -1   7      182.95      182.90      5.39 o 
   5  -1   7       92.67       90.97      3.76 o 
   6  -1   7        1.10        1.77      1.05 o 
  -7   0   7       18.02       19.73      1.80 o 
  -6   0   7       20.83       23.68      1.72 o 
  -5   0   7        2.20        2.49      1.49 o 
  -4   0   7      100.67       98.32      2.78 o 
  -3   0   7        1.08        0.91      0.44 o 
  -2   0   7       67.53       71.19      1.48 o 
  -1   0   7      255.34      297.94      4.23 o 
   0   0   7       77.50       93.11      1.55 o 
   1   0   7        5.90        4.38      0.75 o 
   2   0   7       70.32       71.95      2.65 o 
   3   0   7       41.13       46.53      2.16 o 
   4   0   7      332.39      352.36      8.14 o 
   5   0   7        8.04       13.18      1.48 o 
   6   0   7        8.47        8.79      1.46 o 
  -7   1   7        6.18        9.64      1.80 o 
  -6   1   7        0.01        0.16      0.58 o 
  -5   1   7        0.31       -0.29      0.47 o 
  -4   1   7      202.65      206.83      6.58 o 
  -3   1   7       94.74      102.16      2.59 o 
  -2   1   7       25.09       30.41      1.09 o 
  -1   1   7        1.98        4.89      0.43 o 
   0   1   7        3.01        2.68      0.34 o 
   1   1   7       33.47       31.05      0.80 o 
   2   1   7      265.41      267.35      4.64 o 
   3   1   7      120.27      120.61      3.49 o 
   4   1   7      238.07      250.48      6.10 o 
   5   1   7       63.15       55.89      2.56 o 
  -7   2   7        0.26        1.32      1.02 o 
  -6   2   7        0.10        0.65      0.74 o 
  -5   2   7        4.57        3.94      0.86 o 
  -4   2   7       27.40       28.83      1.53 o 
  -3   2   7       14.19       14.72      1.04 o 
  -2   2   7       14.47       16.83      1.58 o 
  -1   2   7        5.17        5.66      0.48 o 
   0   2   7       70.21       68.15      1.58 o 
   1   2   7       11.80       11.64      0.55 o 
   2   2   7        6.30        5.22      0.52 o 
   3   2   7       12.66       11.91      1.05 o 
   4   2   7      177.74      171.67      7.36 o 
   5   2   7      466.97      440.55     11.40 o 
   6   2   7       69.03       64.40      3.80 o 
   7   2   7        7.19        8.42      1.88 o 
  -6   3   7       26.55       27.50      2.37 o 
  -5   3   7        2.07        1.36      0.83 o 
  -4   3   7        9.39        9.67      1.05 o 
  -3   3   7      249.43      247.39      4.70 o 
  -2   3   7        0.07        1.04      0.34 o 
  -1   3   7       60.74       61.09      1.44 o 
   0   3   7      709.66      731.91      7.99 o 
   1   3   7      142.83      154.33      2.33 o 
   2   3   7      376.51      380.38      5.14 o 
   3   3   7       11.44       15.80      1.06 o 
   4   3   7        4.69        4.80      1.23 o 
   5   3   7       18.02       21.06      2.25 o 
   6   3   7       24.29       20.97      2.44 o 
   7   3   7        0.79        1.33      1.20 o 
  -6   4   7        1.68        1.73      1.06 o 
  -5   4   7       10.59       13.36      1.75 o 
  -4   4   7        1.55        1.63      0.81 o 
  -3   4   7       46.34       40.22      1.94 o 
  -2   4   7       21.83       17.34      0.87 o 
  -1   4   7        6.49        3.76      0.50 o 
   0   4   7       53.17       38.77      1.31 o 
   1   4   7        0.00        0.38      0.25 o 
   2   4   7        0.27        0.08      0.30 o 
   3   4   7       11.09       11.14      1.18 o 
   4   4   7        3.48        4.36      0.72 o 
   5   4   7       93.53       95.96      2.88 o 
   6   4   7       30.57       32.17      2.84 o 
   7   4   7        2.73        2.02      1.23 o 
  -6   5   7       17.51       16.40      2.12 o 
  -5   5   7        8.39        6.67      1.37 o 
  -4   5   7        8.18        7.52      1.34 o 
  -3   5   7      105.31      105.08      3.85 o 
  -2   5   7       65.03       69.11      2.92 o 
  -1   5   7      376.99      362.05      4.82 o 
   0   5   7       23.69       22.12      0.91 o 
   1   5   7      345.22      354.11      5.71 o 
   2   5   7       32.11       33.37      1.37 o 
   3   5   7       33.25       31.36      1.42 o 
   4   5   7        1.66        1.89      0.61 o 
   5   5   7        2.05        0.67      0.55 o 
   6   5   7      111.43      116.80      3.44 o 
   7   5   7       66.71       73.55      4.13 o 
  -5   6   7        2.23        2.64      1.27 o 
  -4   6   7       14.09       17.99      1.93 o 
  -3   6   7        1.94        1.80      1.06 o 
  -2   6   7       31.02       38.01      2.37 o 
  -1   6   7       66.53       74.39      2.32 o 
   0   6   7        0.31        0.96      0.53 o 
   1   6   7        2.72        3.88      0.67 o 
   2   6   7       72.57       65.73      2.06 o 
   3   6   7       28.21       26.57      1.38 o 
   4   6   7        3.57        5.14      0.82 o 
   5   6   7       11.21       11.21      1.16 o 
   6   6   7        6.74        6.08      1.05 o 
   7   6   7        0.05        0.55      1.16 o 
  -5   7   7        4.58        5.50      1.64 o 
  -4   7   7        3.70        4.73      1.37 o 
  -3   7   7        0.00       -0.58      0.96 o 
  -2   7   7      358.47      339.33      8.48 o 
  -1   7   7       57.21       60.82      3.02 o 
   0   7   7       18.01       20.18      1.31 o 
   1   7   7      143.73      143.21      3.38 o 
   2   7   7       22.45       23.00      1.32 o 
   3   7   7       22.94       26.84      1.44 o 
   4   7   7      115.00      107.64      3.09 o 
   5   7   7        2.06        1.76      0.90 o 
   6   7   7        2.69        2.11      0.91 o 
   7   7   7       21.56       26.50      2.70 o 
  -4   8   7        5.96        2.74      1.41 o 
  -3   8   7       32.41       30.14      2.58 o 
  -2   8   7        8.38        7.81      1.55 o 
  -1   8   7        1.35        0.31      0.87 o 
   0   8   7      511.94      489.64      8.01 o 
   1   8   7      151.18      141.00      3.50 o 
   2   8   7      173.95      166.73      4.61 o 
   3   8   7       47.34       43.75      2.34 o 
   4   8   7        1.04        1.01      0.53 o 
   5   8   7        0.11        0.69      0.64 o 
   6   8   7       18.54       20.34      1.67 o 
   7   8   7        1.34        0.64      1.00 o 
  -3   9   7       31.69       31.53      2.88 o 
  -2   9   7        9.12        6.53      1.57 o 
  -1   9   7        0.68        1.57      0.97 o 
   0   9   7        4.92        2.48      1.00 o 
   1   9   7       86.87       90.06      2.84 o 
   2   9   7      157.77      140.44      3.68 o 
   3   9   7       24.83       24.18      2.80 o 
   4   9   7        0.94       -0.49      0.65 o 
   5   9   7       36.02       32.36      2.61 o 
   6   9   7       15.70       15.76      3.83 o 
  -3  10   7        1.56        0.12      1.28 o 
  -2  10   7       11.54       14.70      2.14 o 
  -1  10   7        4.15        6.45      1.45 o 
   0  10   7       27.54       30.54      2.48 o 
   1  10   7       45.02       42.43      2.67 o 
   2  10   7       77.97       74.34      2.87 o 
   3  10   7        2.04        2.36      1.12 o 
   4  10   7       52.28       48.65      2.32 o 
   5  10   7        6.34        8.74      1.47 o 
  -1  11   7        2.47        1.31      1.13 o 
   0  11   7        0.90        1.59      1.04 o 
   1  11   7        0.71        0.91      0.84 o 
   2  11   7        2.53        3.74      1.15 o 
   3  11   7        1.60        2.56      0.84 o 
   4  11   7       10.49       11.40      1.44 o 
   5  11   7        0.00       -0.12      0.73 o 
   1  12   7        0.06        0.45      0.81 o 
   2  12   7        3.74        1.71      0.96 o 
   3  12   7        2.21        0.04      0.73 o 
  -3  -8   8       21.70       19.13      2.32 o 
  -2  -8   8       61.01       68.35      3.83 o 
  -1  -8   8        0.01       -0.81      0.77 o 
   0  -8   8       29.72       29.33      2.62 o 
   1  -8   8       13.82       16.33      2.18 o 
  -5  -7   8        4.50        4.84      1.57 o 
  -4  -7   8       20.66       20.88      2.41 o 
  -3  -7   8       25.69       30.54      2.70 o 
  -2  -7   8       59.04       69.42      3.74 o 
  -1  -7   8        1.56        1.74      1.02 o 
   0  -7   8       38.86       43.53      2.88 o 
   1  -7   8        1.17        1.51      1.00 o 
   2  -7   8        1.57        1.09      1.01 o 
  -5  -6   8       12.32       13.04      2.09 o 
  -4  -6   8       28.46       24.40      2.43 o 
  -3  -6   8        1.93        3.12      1.11 o 
  -2  -6   8       16.81       15.16      1.86 o 
  -1  -6   8        0.47        0.40      0.74 o 
   0  -6   8       70.26       80.23      3.74 o 
   1  -6   8       19.58       21.45      2.15 o 
   2  -6   8        8.67        6.13      1.43 o 
   3  -6   8        5.96        5.00      1.43 o 
  -6  -5   8        0.54        0.12      0.69 o 
  -5  -5   8        3.03        5.32      1.51 o 
  -4  -5   8       15.58       18.43      2.16 o 
  -3  -5   8       11.79       11.48      1.70 o 
  -2  -5   8        0.32        0.22      0.73 o 
  -1  -5   8       69.97       71.28      3.42 o 
   0  -5   8        4.50        5.75      1.25 o 
   1  -5   8       32.34       32.61      2.34 o 
   2  -5   8       13.33       13.95      1.78 o 
   3  -5   8       16.09       13.67      1.91 o 
   4  -5   8        0.11       -0.27      0.88 o 
  -6  -4   8       41.86       43.20      2.27 o 
  -5  -4   8       30.84       34.70      2.80 o 
  -4  -4   8       12.58       12.94      1.83 o 
  -3  -4   8        7.61        9.60      1.61 o 
  -2  -4   8        0.13       -0.69      0.51 o 
  -1  -4   8       93.10       92.15      3.80 o 
   0  -4   8        6.57        3.61      0.97 o 
   1  -4   8        0.10        0.19      0.65 o 
   2  -4   8       10.83        9.41      1.46 o 
   3  -4   8        1.31        0.93      0.87 o 
   4  -4   8        0.16        0.20      0.77 o 
   5  -4   8        1.83        2.83      1.37 o 
  -6  -3   8        4.13        4.60      1.06 o 
  -5  -3   8       36.13       39.63      1.96 o 
  -4  -3   8        0.01       -0.01      0.43 o 
  -3  -3   8        2.61        2.50      0.95 o 
  -2  -3   8      212.11      220.07      6.51 o 
  -1  -3   8       31.63       33.01      2.15 o 
   0  -3   8      216.57      217.81      6.14 o 
   1  -3   8      179.49      157.51      4.98 o 
   2  -3   8       39.95       41.86      2.47 o 
   3  -3   8       35.64       33.41      2.28 o 
   4  -3   8       19.13       15.51      1.83 o 
   5  -3   8        0.22        0.83      1.00 o 
  -7  -2   8        9.95       10.55      1.48 o 
  -6  -2   8        0.35        0.23      0.67 o 
  -5  -2   8       53.08       54.89      2.24 o 
  -4  -2   8       14.31       13.29      0.91 o 
  -3  -2   8        2.05        0.89      0.38 o 
  -2  -2   8       32.18       28.98      2.11 o 
  -1  -2   8       91.88      101.08      3.76 o 
   0  -2   8       53.15       65.13      2.89 o 
   1  -2   8      506.95      496.24     10.72 o 
   2  -2   8       85.12       64.90      2.94 o 
   3  -2   8      407.55      370.21      8.89 o 
   4  -2   8        7.11        6.23      1.29 o 
   5  -2   8       14.00       11.07      1.66 o 
   6  -2   8       17.31       17.67      2.19 o 
  -7  -1   8        0.12        0.84      0.76 o 
  -6  -1   8       17.99       15.85      3.65 o 
  -5  -1   8       11.13       10.35      1.21 o 
  -4  -1   8      110.58      110.99      3.00 o 
  -3  -1   8        9.32       11.14      1.43 o 
  -2  -1   8       14.27       14.26      0.91 o 
  -1  -1   8       94.24       88.79      2.35 o 
   0  -1   8       49.78       41.20      2.15 o 
   1  -1   8        0.02       -0.24      0.46 o 
   2  -1   8       23.54       24.61      1.69 o 
   3  -1   8      323.95      345.54      8.19 o 
   4  -1   8       86.12       74.17      3.24 o 
   5  -1   8       23.54       28.34      2.21 o 
   6  -1   8        0.10       -0.24      0.82 o 
  -7   0   8        4.99        4.04      1.13 o 
  -6   0   8       21.25       24.59      1.80 o 
  -5   0   8       27.65       27.63      1.71 o 
  -4   0   8        7.87        7.16      0.93 o 
  -3   0   8        7.03        8.95      0.88 o 
  -2   0   8        0.10        0.67      0.36 o 
  -1   0   8      128.82      129.26      4.18 o 
   0   0   8       12.82        9.39      1.11 o 
   1   0   8       14.68       16.40      1.29 o 
   2   0   8        2.42        2.92      0.74 o 
   3   0   8       10.97        9.53      1.16 o 
   4   0   8      213.45      213.78      5.81 o 
   5   0   8      201.04      210.21      6.05 o 
  -6   1   8       18.91       20.71      1.71 o 
  -5   1   8       60.31       58.78      2.37 o 
  -4   1   8       29.00       25.63      1.48 o 
  -3   1   8        0.23        0.16      0.40 o 
  -2   1   8        3.34        2.09      0.82 o 
  -1   1   8       35.92       33.49      1.00 o 
   0   1   8       62.70       64.50      1.94 o 
   1   1   8      165.37      175.39      3.53 o 
   2   1   8       78.61       70.51      2.06 o 
   3   1   8        6.80        4.58      0.87 o 
   4   1   8       38.94       37.43      2.02 o 
   7   1   8       34.64       33.08      3.24 o 
  -6   2   8        2.69        1.16      0.91 o 
  -5   2   8        9.21       10.92      1.65 o 
  -4   2   8       57.69       60.31      2.21 o 
  -3   2   8      277.76      279.23      5.06 o 
  -2   2   8      107.01      109.72      2.08 o 
  -1   2   8       66.47       68.43      1.64 o 
   0   2   8      124.64      138.26      2.28 o 
   1   2   8      189.59      208.94      4.89 o 
   2   2   8       80.59       68.13      1.97 o 
   3   2   8        0.18        0.27      0.38 o 
   4   2   8       28.39       26.26      2.42 o 
   5   2   8       67.57       55.08      3.52 o 
   6   2   8        0.69        1.43      1.15 o 
   7   2   8       27.81       27.70      2.92 o 
  -6   3   8        0.00       -0.32      0.74 o 
  -5   3   8        2.74        2.73      1.04 o 
  -4   3   8       33.44       31.66      1.84 o 
  -3   3   8      112.53       96.39      2.67 o 
  -2   3   8      162.40      159.68      2.72 o 
  -1   3   8       34.96       40.81      1.22 o 
   0   3   8        1.21        2.21      0.40 o 
   1   3   8        6.18        3.57      0.65 o 
   2   3   8      239.29      257.97      3.48 o 
   3   3   8       32.78       28.82      2.33 o 
   4   3   8       76.96       75.75      3.94 o 
   5   3   8      277.80      281.02      8.74 o 
   6   3   8       51.10       50.99      3.53 o 
   7   3   8        6.07        5.02      1.73 o 
  -6   4   8       14.93       12.27      1.88 o 
  -5   4   8       24.38       24.80      2.23 o 
  -4   4   8       29.68       25.41      1.96 o 
  -3   4   8       86.14       87.12      2.98 o 
  -2   4   8        2.24        2.00      0.86 o 
  -1   4   8        0.03        0.21      0.48 o 
   0   4   8      107.50       92.33      1.88 o 
   1   4   8       69.52       86.27      1.72 o 
   2   4   8       75.32       85.55      2.39 o 
   3   4   8        0.07        0.06      0.35 o 
   4   4   8       94.35       91.76      4.33 o 
   5   4   8        7.72        3.52      1.38 o 
   6   4   8       64.81       56.50      3.74 o 
   7   4   8        0.33        0.56      1.04 o 
  -6   5   8       28.16       28.18      2.65 o 
  -4   5   8        0.54        0.27      0.86 o 
  -3   5   8        0.45       -0.68      0.61 o 
  -2   5   8        3.69        3.98      0.64 o 
  -1   5   8       48.94       53.07      1.55 o 
   0   5   8      362.75      357.57      4.73 o 
   1   5   8        2.78        2.92      0.57 o 
   2   5   8      143.43      147.09      3.22 o 
   3   5   8        4.36        4.54      0.71 o 
   4   5   8        0.02       -0.60      0.71 o 
   5   5   8        9.93       10.30      1.80 o 
   6   5   8       44.23       53.91      3.62 o 
   7   5   8        0.05        0.36      1.11 o 
  -5   6   8       20.52       24.45      2.42 o 
  -4   6   8      102.41      107.96      4.38 o 
  -3   6   8      156.24      158.27      5.22 o 
  -2   6   8       61.51       56.25      2.88 o 
  -1   6   8       18.23       17.78      2.11 o 
   0   6   8        0.34        0.59      0.50 o 
   1   6   8       28.51       30.54      1.43 o 
   2   6   8      225.66      215.41      4.27 o 
   3   6   8       71.54       82.62      6.74 o 
   4   6   8       14.54       16.77      1.30 o 
   5   6   8        3.61        2.46      0.76 o 
   6   6   8       11.48        9.49      1.89 o 
   7   6   8        3.29        4.59      1.65 o 
  -5   7   8        5.01        5.31      1.64 o 
  -4   7   8       29.89       36.71      2.90 o 
  -3   7   8       27.03       27.37      2.44 o 
  -2   7   8      112.87      108.55      4.30 o 
  -1   7   8      470.23      469.18      7.71 o 
   0   7   8       97.26       95.32      3.51 o 
   1   7   8       31.10       32.19      1.63 o 
   2   7   8        0.10        0.01      0.43 o 
   3   7   8       22.60       21.02      1.39 o 
   4   7   8      165.97      168.99      4.08 o 
   5   7   8        1.27        1.85      0.81 o 
   6   7   8        2.41        1.84      0.77 o 
  -4   8   8        2.17        2.73      1.51 o 
  -3   8   8       19.73       14.17      2.03 o 
  -2   8   8        0.00        2.09      1.22 o 
  -1   8   8      174.21      179.88      5.68 o 
   0   8   8        9.58       10.57      1.15 o 
   1   8   8      110.60      114.53      3.48 o 
   2   8   8       13.26       15.24      1.25 o 
   3   8   8       18.42       20.15      1.41 o 
   4   8   8        0.01       -0.21      0.50 o 
   5   8   8        0.67        0.94      0.67 o 
   6   8   8       63.48       68.01      2.82 o 
  -3   9   8        9.53        9.89      2.03 o 
  -2   9   8       31.33       26.50      2.48 o 
  -1   9   8       32.70       32.45      2.52 o 
   0   9   8       46.01       43.38      2.71 o 
   1   9   8        0.32        0.81      0.71 o 
   2   9   8       32.05       30.41      2.79 o 
   3   9   8       52.05       46.62      2.09 o 
   4   9   8        6.30        6.40      1.03 o 
   5   9   8       12.17       11.76      1.40 o 
   6   9   8       11.63       11.55      1.44 o 
  -2  10   8       11.07       13.77      2.11 o 
  -1  10   8       12.58        8.79      1.68 o 
   0  10   8       29.34       24.11      2.23 o 
   1  10   8        8.23        8.45      2.05 o 
   2  10   8       22.38       23.84      1.68 o 
   3  10   8        3.91        3.16      0.83 o 
   4  10   8       12.44       13.01      1.44 o 
   5  10   8        9.74        7.60      1.23 o 
  -1  11   8        1.01        4.96      1.38 o 
   0  11   8       39.25       43.62      2.98 o 
   1  11   8        5.06        4.39      1.20 o 
   2  11   8        6.16        4.82      1.05 o 
   3  11   8       57.48       61.77      3.24 o 
   4  11   8       38.78       49.63      2.49 o 
   2  12   8        4.79        2.65      1.16 o 
  -4  -7   9        5.71        7.03      1.79 o 
  -3  -7   9        7.27        8.25      1.69 o 
  -2  -7   9       30.30       23.47      2.51 o 
  -1  -7   9       68.51       74.03      4.01 o 
   0  -7   9        4.80        5.32      1.42 o 
   1  -7   9        0.87        2.06      1.09 o 
  -5  -6   9       46.20       53.64      3.72 o 
  -4  -6   9        0.03       -0.93      0.84 o 
  -3  -6   9       28.78       26.33      2.58 o 
  -2  -6   9        0.21        0.81      0.87 o 
  -1  -6   9        4.55        7.18      1.52 o 
   0  -6   9        4.32        9.73      1.66 o 
   1  -6   9        0.00        0.17      0.84 o 
   2  -6   9        1.39        3.47      1.32 o 
  -5  -5   9       12.12       11.35      2.03 o 
  -4  -5   9        0.01       -0.92      0.74 o 
  -3  -5   9      181.61      184.95      6.58 o 
  -2  -5   9        1.81       -0.27      0.69 o 
  -1  -5   9       59.33       63.56      3.40 o 
   0  -5   9       55.60       58.40      3.28 o 
   1  -5   9        8.90        6.50      1.34 o 
   2  -5   9        6.72        9.81      1.66 o 
   3  -5   9        6.44        7.79      1.60 o 
  -6  -4   9        4.47        3.39      1.50 o 
  -5  -4   9        0.10       -0.79      1.00 o 
  -4  -4   9       10.12       16.43      2.16 o 
  -3  -4   9      171.81      187.77      6.49 o 
  -2  -4   9       25.14       25.00      2.26 o 
  -1  -4   9       91.70       88.05      3.93 o 
   0  -4   9      148.34      134.49      4.91 o 
   1  -4   9       32.33       26.92      2.18 o 
   2  -4   9       32.03       23.97      2.16 o 
   3  -4   9       27.39       31.10      2.44 o 
   4  -4   9        3.54        2.96      1.19 o 
  -6  -3   9        2.20        1.40      0.80 o 
  -5  -3   9       29.70       35.41      3.02 o 
  -4  -3   9       27.91       22.76      2.34 o 
  -3  -3   9       75.53       78.75      3.89 o 
  -2  -3   9      151.69      148.12      5.35 o 
  -1  -3   9      216.03      222.44      6.58 o 
   0  -3   9        0.88        2.69      1.01 o 
   1  -3   9      202.39      195.32      5.89 o 
   2  -3   9        0.22        1.16      0.82 o 
   3  -3   9       15.41       11.27      1.60 o 
   4  -3   9        3.05        2.98      1.09 o 
   5  -3   9        0.01        0.45      1.04 o 
  -6  -2   9        1.56        1.36      0.81 o 
  -5  -2   9       32.15       33.93      1.86 o 
  -4  -2   9       13.07       12.44      1.88 o 
  -3  -2   9       15.04       13.36      1.79 o 
  -2  -2   9      209.02      202.39      6.33 o 
  -1  -2   9        7.85        5.32      1.14 o 
   0  -2   9        1.78        1.65      0.81 o 
   1  -2   9        7.59        8.84      1.28 o 
   2  -2   9        2.29        3.44      0.99 o 
   3  -2   9       22.70       23.29      2.02 o 
   4  -2   9       26.64       30.97      2.32 o 
   5  -2   9        0.55       -0.08      0.74 o 
  -6  -1   9        1.87        2.06      0.85 o 
  -5  -1   9       70.42       65.70      2.52 o 
  -4  -1   9        6.23        6.32      0.90 o 
  -3  -1   9        3.87        3.52      1.14 o 
  -1  -1   9      119.68      107.54      2.79 o 
   0  -1   9       77.58       71.61      3.08 o 
   1  -1   9        0.24        0.47      0.58 o 
   2  -1   9       68.68       66.32      2.93 o 
   3  -1   9       38.42       41.63      2.39 o 
   4  -1   9       30.33       26.74      2.06 o 
   5  -1   9       47.81       39.09      2.56 o 
  -6   0   9        5.54        4.14      0.95 o 
  -5   0   9        0.58        2.15      0.77 o 
  -4   0   9        6.29        6.40      0.91 o 
  -3   0   9        1.44        1.55      0.76 o 
  -2   0   9       54.61       45.58      2.65 o 
  -1   0   9      181.23      188.68      6.65 o 
   0   0   9       18.40       20.04      1.22 o 
   1   0   9      103.86      108.83      2.85 o 
   2   0   9       10.63        9.65      1.18 o 
   3   0   9      109.31      111.07      3.84 o 
   4   0   9        6.25        6.13      1.13 o 
  -6   1   9        1.29        1.97      0.84 o 
  -5   1   9       13.07       13.17      2.35 o 
  -4   1   9      239.38      230.15      4.80 o 
  -3   1   9       18.41       18.67      1.58 o 
  -2   1   9        0.36        0.64      0.42 o 
  -1   1   9        7.21        4.80      0.71 o 
   0   1   9       85.37       94.08      2.55 o 
   1   1   9      197.14      203.65      4.11 o 
   2   1   9       22.94       18.80      3.85 o 
   3   1   9       22.50       23.10      2.88 o 
   4   1   9       20.29       22.50      2.51 o 
   5   1   9       14.24       15.91      2.37 o 
   6   1   9       11.22        6.97      1.87 o 
  -6   2   9       19.20       19.36      1.67 o 
  -5   2   9        2.29        1.01      0.69 o 
  -4   2   9       94.06       95.36      2.88 o 
  -3   2   9        4.76        4.83      0.79 o 
  -2   2   9       52.64       58.91      1.53 o 
  -1   2   9       23.89       24.15      0.97 o 
   0   2   9       21.13       18.97      1.16 o 
   1   2   9       55.08       49.40      2.29 o 
   2   2   9       79.16       73.19      2.18 o 
   3   2   9      485.16      491.69     12.36 o 
   4   2   9       19.51       18.62      2.25 o 
   5   2   9       32.78       32.44      3.01 o 
   6   2   9       29.46       31.12      3.02 o 
  -6   3   9        1.59        2.99      1.20 o 
  -5   3   9        7.05        7.51      1.12 o 
  -4   3   9       24.58       25.05      1.62 o 
  -3   3   9       12.19       13.49      1.16 o 
  -2   3   9        8.13        6.28      0.74 o 
  -1   3   9      176.30      174.35      2.90 o 
   0   3   9        0.57        1.18      0.37 o 
   1   3   9        2.44        1.90      0.54 o 
   2   3   9      116.01      115.97      4.67 o 
   3   3   9      372.17      373.21     10.20 o 
   4   3   9       23.05       21.77      2.43 o 
   5   3   9        0.46        0.60      1.19 o 
   6   3   9        1.26        2.78      1.36 o 
  -5   4   9       28.24       31.31      2.39 o 
  -4   4   9       42.28       44.16      2.07 o 
  -3   4   9       90.67       84.49      2.62 o 
  -2   4   9      306.00      294.72      4.35 o 
  -1   4   9        3.50        2.31      0.50 o 
   0   4   9        3.32        2.81      0.48 o 
   1   4   9       63.21       65.52      1.93 o 
   2   4   9        6.98        9.26      1.56 o 
   3   4   9       66.04       60.72      3.46 o 
   4   4   9        0.16       -0.49      0.77 o 
   5   4   9      150.41      155.62      6.28 o 
   6   4   9        3.20        2.52      1.43 o 
  -5   5   9        9.42        8.92      1.66 o 
  -4   5   9        0.01       -0.47      0.84 o 
  -3   5   9       14.67       15.73      1.73 o 
  -2   5   9      296.07      305.52      4.59 o 
  -1   5   9       42.62       41.64      1.80 o 
   0   5   9       98.61       88.81      2.46 o 
   1   5   9       18.41       15.68      1.35 o 
   2   5   9        0.05        0.23      0.40 o 
   3   5   9      118.10      124.71      5.13 o 
   4   5   9        0.07       -0.12      0.79 o 
   5   5   9       10.39       10.49      1.96 o 
   6   5   9       33.31       37.72      3.34 o 
  -5   6   9        5.38        0.52      1.15 o 
  -4   6   9       61.50       67.48      3.54 o 
  -3   6   9       72.15       77.33      3.66 o 
  -2   6   9      184.78      181.06      4.07 o 
  -1   6   9       20.20       23.11      1.47 o 
   0   6   9      174.25      169.81      3.73 o 
   1   6   9        6.20        7.80      0.88 o 
   2   6   9      129.13      115.66      2.94 o 
   3   6   9        0.83        1.00      1.29 o 
   4   6   9      127.97      118.78      5.20 o 
   5   6   9        3.64        2.21      1.33 o 
   6   6   9       75.72       73.32      4.38 o 
  -4   7   9        2.08        0.40      1.25 o 
  -3   7   9       51.33       51.36      3.20 o 
  -2   7   9        2.20        1.37      1.16 o 
  -1   7   9        0.00       -0.34      0.60 o 
   0   7   9        3.48        0.87      0.59 o 
   1   7   9       56.04       51.84      2.02 o 
   2   7   9      106.13      115.01      3.10 o 
   3   7   9       13.72       16.56      1.29 o 
   4   7   9       63.58       63.50      5.00 o 
   5   7   9        2.20        1.66      1.20 o 
   6   7   9       39.95       47.78      3.54 o 
  -4   8   9        0.17       -1.46      1.13 o 
  -3   8   9        0.28        0.50      1.13 o 
  -2   8   9       28.84       28.09      2.55 o 
  -1   8   9       17.17       16.83      1.93 o 
   0   8   9       88.01       80.81      2.69 o 
   1   8   9       28.80       29.94      1.65 o 
   2   8   9       30.03       26.00      3.24 o 
   3   8   9      120.53      112.48      3.26 o 
   4   8   9        8.83        8.99      1.17 o 
   5   8   9       21.95       19.96      2.74 o 
   6   8   9       14.80       12.95      2.39 o 
  -3   9   9        0.65       -0.72      1.19 o 
  -2   9   9        2.25        2.12      1.34 o 
  -1   9   9       64.24       68.06      3.54 o 
   0   9   9        1.21        1.33      0.71 o 
   1   9   9       11.63       12.53      2.64 o 
   2   9   9        1.79        2.64      1.09 o 
   3   9   9        3.54        2.54      0.94 o 
   4   9   9      117.89      122.54      5.44 o 
   5   9   9       11.18       10.22      1.36 o 
  -2  10   9        1.38        2.52      1.33 o 
  -1  10   9        6.02        5.08      1.43 o 
   0  10   9        9.10       10.68      1.71 o 
   1  10   9       35.79       34.03      1.96 o 
   2  10   9       10.24       11.90      1.61 o 
   3  10   9        0.38        0.23      0.59 o 
   4  10   9        4.78        1.54      1.47 o 
   5  10   9        9.97        8.68      1.36 o 
   0  11   9       24.45       25.20      2.47 o 
   1  11   9       16.50       17.52      2.11 o 
   2  11   9        0.60        0.78      1.07 o 
   3  11   9        0.82        1.02      0.68 o 
  -3  -6  10        9.92       12.36      2.10 o 
  -2  -6  10        0.33       -0.49      0.69 o 
  -1  -6  10       10.58        9.76      1.83 o 
   0  -6  10       23.04       20.17      2.32 o 
   1  -6  10        0.04        1.16      1.04 o 
  -4  -5  10       31.00       31.06      2.97 o 
  -3  -5  10        1.04        1.43      1.02 o 
  -2  -5  10       42.16       43.83      3.07 o 
  -1  -5  10       36.74       44.28      2.99 o 
   0  -5  10        0.01       -0.60      0.69 o 
   1  -5  10       23.40       26.58      2.42 o 
   2  -5  10       14.39       14.00      2.00 o 
  -5  -4  10        9.51        7.52      1.79 o 
  -4  -4  10        0.01       -0.52      0.75 o 
  -3  -4  10        5.41        5.91      1.45 o 
  -2  -4  10       61.82       65.12      3.66 o 
  -1  -4  10       80.56       74.04      3.76 o 
   0  -4  10       29.09       27.19      2.39 o 
   1  -4  10       24.82       27.22      2.39 o 
   2  -4  10        0.95        0.75      0.97 o 
   3  -4  10        0.75       -0.38      0.81 o 
  -5  -3  10        5.29        6.10      1.66 o 
  -4  -3  10        2.50        3.39      1.28 o 
  -3  -3  10        0.23       -0.22      0.81 o 
  -2  -3  10        4.79        6.59      1.50 o 
  -1  -3  10        6.74        8.52      1.52 o 
   0  -3  10       24.28       20.81      2.00 o 
   1  -3  10       19.30       11.00      1.61 o 
   2  -3  10        1.73        3.75      1.14 o 
   3  -3  10        0.12       -0.23      0.72 o 
   4  -3  10       10.18       12.02      1.82 o 
  -5  -2  10        4.48        3.16      1.42 o 
  -4  -2  10        0.72        0.28      0.92 o 
  -3  -2  10      104.42      104.11      4.65 o 
  -2  -2  10        5.72        4.20      1.15 o 
  -1  -2  10        0.37        1.04      0.83 o 
   0  -2  10      201.45      179.37      5.75 o 
   1  -2  10       79.06       70.52      3.31 o 
   2  -2  10      185.00      162.90      5.34 o 
   3  -2  10       34.95       27.95      2.21 o 
   4  -2  10        7.80        5.36      1.28 o 
   5  -2  10        7.85        9.05      1.69 o 
  -6  -1  10        0.11        0.63      0.73 o 
  -5  -1  10        1.54       -0.20      1.01 o 
  -4  -1  10        0.19       -0.56      0.79 o 
  -3  -1  10        0.03        0.64      0.78 o 
  -2  -1  10       58.95       60.22      3.28 o 
  -1  -1  10       27.20       23.66      2.07 o 
   0  -1  10       37.15       35.69      1.68 o 
   1  -1  10      153.25      138.58      4.73 o 
   2  -1  10       76.96       65.84      3.05 o 
   3  -1  10       10.02        6.36      1.24 o 
   4  -1  10       32.01       29.94      2.25 o 
   5  -1  10       29.26       28.78      2.39 o 
  -6   0  10       10.53        9.47      1.33 o 
  -5   0  10        0.01       -0.44      0.56 o 
  -4   0  10       11.73       13.06      1.21 o 
  -3   0  10       62.92       64.99      3.58 o 
  -2   0  10      214.71      210.01      6.56 o 
  -1   0  10        2.73        1.83      0.62 o 
   0   0  10        8.85        9.77      1.01 o 
   1   0  10       53.06       56.67      2.66 o 
   2   0  10        8.24       10.52      1.45 o 
   3   0  10        1.85        3.12      0.96 o 
   4   0  10       46.61       45.04      2.61 o 
  -6   1  10       15.30       14.23      2.23 o 
  -5   1  10       21.63       23.33      1.68 o 
  -4   1  10        5.77        5.91      0.95 o 
  -3   1  10        3.43        4.35      0.76 o 
  -2   1  10        0.82       -0.15      0.64 o 
  -1   1  10      388.14      383.04      6.59 o 
   0   1  10      150.30      143.34      4.68 o 
   1   1  10      461.43      447.52     10.14 o 
   2   1  10      438.77      413.20      9.67 o 
   3   1  10       24.81       19.86      1.34 o 
   4   1  10       11.72       14.31      2.25 o 
   5   1  10        9.48        7.22      1.89 o 
   6   1  10       14.03        8.22      2.00 o 
  -5   2  10        0.13        0.12      0.66 o 
  -4   2  10        8.79        5.12      0.92 o 
  -3   2  10      132.70      133.09      3.31 o 
  -2   2  10      123.62      118.60      2.86 o 
  -1   2  10      303.86      290.30      5.37 o 
   0   2  10       15.50       12.30      1.05 o 
   1   2  10      116.31      111.47      2.94 o 
   2   2  10       23.59       28.49      3.85 o 
   3   2  10       60.79       64.42      3.83 o 
   4   2  10       79.56       81.18      4.47 o 
   5   2  10        9.39       11.41      2.19 o 
   6   2  10        6.19        4.86      1.77 o 
  -5   3  10        1.07        1.26      0.85 o 
  -4   3  10       44.52       51.28      2.23 o 
  -3   3  10       22.78       23.78      1.48 o 
  -2   3  10       48.20       50.54      3.91 o 
  -1   3  10       14.21       11.31      1.18 o 
   0   3  10      292.76      276.16      5.18 o 
   1   3  10      133.27      118.82      4.18 o 
   2   3  10      131.63      130.88      5.23 o 
   3   3  10       19.16       15.92      2.15 o 
   4   3  10       73.58       69.34      4.12 o 
   5   3  10       95.65       99.73      5.23 o 
   6   3  10        1.08        1.69      1.33 o 
  -5   4  10        6.16       10.56      1.74 o 
  -4   4  10       26.44       29.06      1.80 o 
  -3   4  10       69.26       65.29      2.40 o 
  -2   4  10       23.29       25.90      1.62 o 
  -1   4  10      105.96      106.38      2.31 o 
   0   4  10      406.57      406.64      5.33 o 
   1   4  10        7.25        5.64      1.28 o 
   2   4  10       10.75       10.86      1.74 o 
   3   4  10       20.47       19.28      2.26 o 
   4   4  10        3.57        6.39      1.63 o 
   5   4  10        9.92       11.04      2.11 o 
   6   4  10        0.41       -0.17      1.14 o 
  -5   5  10        7.69        9.20      1.75 o 
  -4   5  10        0.23       -0.72      0.93 o 
  -3   5  10       30.40       26.72      3.12 o 
  -2   5  10        0.00        0.02      0.50 o 
  -1   5  10       19.41       20.97      1.11 o 
   0   5  10      293.18      287.86      5.20 o 
   1   5  10      232.19      242.42      4.57 o 
   2   5  10      197.35      209.63      6.94 o 
   3   5  10       47.89       45.68      3.19 o 
   4   5  10       64.94       68.42      4.13 o 
   5   5  10       11.94       14.22      2.33 o 
   6   5  10       22.68       25.34      2.99 o 
  -4   6  10        1.45       -1.24      1.04 o 
  -3   6  10        5.84        2.14      1.28 o 
  -2   6  10       28.85       32.20      1.81 o 
  -1   6  10       11.11        8.58      1.54 o 
   0   6  10       63.97       67.59      2.26 o 
   1   6  10      141.33      139.44      3.36 o 
   2   6  10      175.56      160.78      3.68 o 
   3   6  10        0.18        0.19      0.88 o 
   4   6  10        1.13        0.73      1.04 o 
   5   6  10       27.47       25.38      2.87 o 
   6   6  10        6.08        6.90      1.96 o 
  -4   7  10       15.23       14.91      2.25 o 
  -3   7  10       19.91       25.11      2.48 o 
  -2   7  10      128.85      127.94      4.93 o 
  -1   7  10       53.32       49.37      2.10 o 
   0   7  10        4.79        7.81      1.00 o 
   1   7  10        0.00        0.49      0.51 o 
   2   7  10       19.63       23.13      1.42 o 
   3   7  10      137.10      136.51      3.60 o 
   4   7  10       26.31       23.95      2.71 o 
   5   7  10       25.44       22.09      2.79 o 
   6   7  10        3.38        4.15      1.80 o 
  -3   8  10        4.08        3.63      1.55 o 
  -2   8  10        8.96       13.22      1.92 o 
  -1   8  10        0.26       -0.14      0.64 o 
   0   8  10        7.60        8.03      1.09 o 
   1   8  10        8.23       13.93      1.93 o 
   2   8  10        6.04        4.29      0.83 o 
   3   8  10        0.00       -0.13      0.52 o 
   4   8  10       63.37       70.12      4.38 o 
   5   8  10       50.80       46.18      3.60 o 
  -2   9  10        3.01        1.88      1.28 o 
  -1   9  10       47.37       49.73      3.11 o 
   0   9  10        2.71        3.19      0.91 o 
   1   9  10        0.72        0.49      0.57 o 
   2   9  10        8.07       10.45      1.31 o 
   3   9  10        1.88        2.43      0.78 o 
   4   9  10        6.66        6.55      1.13 o 
   5   9  10       32.00       25.53      3.03 o 
  -1  10  10        6.49        6.49      1.57 o 
   0  10  10       35.07       39.27      2.74 o 
   1  10  10        0.16        0.15      1.06 o 
   2  10  10        3.50        2.11      1.31 o 
   3  10  10        0.49       -0.19      0.61 o 
   4  10  10        7.24        4.53      1.03 o 
   1  11  10       39.10       38.27      2.79 o 
   2  11  10        3.14        2.77      1.27 o 
  -3  -5  11       30.22       30.38      2.94 o 
  -2  -5  11        1.83        1.64      1.13 o 
  -1  -5  11        3.73        4.20      1.41 o 
   0  -5  11        0.55        0.37      0.91 o 
   1  -5  11        1.46        1.10      1.19 o 
  -4  -4  11        2.72        5.92      1.66 o 
  -3  -4  11        5.07        4.82      1.47 o 
  -2  -4  11        5.97        6.67      1.63 o 
  -1  -4  11        8.31       10.86      1.88 o 
   0  -4  11        4.40        1.57      1.02 o 
   1  -4  11        0.01        0.79      0.90 o 
   2  -4  11        8.06        8.96      1.66 o 
  -4  -3  11       35.81       34.55      3.10 o 
  -3  -3  11        0.15       -0.45      0.79 o 
  -2  -3  11        2.95        1.80      1.11 o 
  -1  -3  11       14.59       14.60      1.95 o 
   0  -3  11      181.04      167.35      5.91 o 
   1  -3  11       31.42       30.90      2.48 o 
   2  -3  11       31.42       34.92      2.55 o 
   3  -3  11        5.66        8.30      1.61 o 
  -5  -2  11        0.10        0.56      1.06 o 
  -4  -2  11        7.86        7.56      1.74 o 
  -3  -2  11        0.02       -0.09      0.92 o 
  -2  -2  11       51.75       46.32      3.15 o 
  -1  -2  11        2.40        2.23      0.97 o 
   0  -2  11        1.31       -0.13      0.81 o 
   1  -2  11        8.58        8.71      1.55 o 
   2  -2  11       23.22       17.95      1.92 o 
   3  -2  11       25.98       20.26      2.06 o 
   4  -2  11        2.44        2.64      1.15 o 
  -5  -1  11       10.72       11.85      2.24 o 
  -4  -1  11       19.21       18.76      2.47 o 
  -3  -1  11       36.91       40.50      2.97 o 
  -2  -1  11       86.15       85.91      4.13 o 
  -1  -1  11        6.10        4.41      1.16 o 
   0  -1  11       39.01       38.70      2.55 o 
   1  -1  11      226.18      214.46      4.81 o 
   2  -1  11        8.32        9.16      1.45 o 
   3  -1  11        8.94        7.04      1.37 o 
   4  -1  11       28.58       27.58      2.29 o 
  -5   0  11       37.73       39.75      3.56 o 
  -4   0  11        4.52        4.53      1.57 o 
  -3   0  11        2.56        3.66      1.32 o 
  -2   0  11        0.40       -0.47      0.75 o 
  -1   0  11      199.42      197.22      6.35 o 
   0   0  11       16.72       16.90      1.35 o 
   1   0  11       25.76       25.48      1.56 o 
   2   0  11        1.38        1.16      0.62 o 
   3   0  11        8.00        6.78      1.54 o 
   4   0  11       17.21       14.83      2.41 o 
   5   0  11        0.36        0.08      1.22 o 
  -5   1  11        0.64       -0.11      0.67 o 
  -4   1  11       73.33       71.10      4.30 o 
  -3   1  11       64.61       63.44      3.72 o 
  -2   1  11       28.94       29.23      2.52 o 
  -1   1  11       13.29       14.17      1.74 o 
   0   1  11        9.28       14.24      1.22 o 
   1   1  11        1.43        1.79      0.61 o 
   2   1  11       13.26       11.69      1.16 o 
   3   1  11        4.68        5.90      1.52 o 
   4   1  11       14.95       14.46      2.35 o 
   5   1  11        3.95        1.56      1.43 o 
  -5   2  11       13.60       15.03      1.64 o 
  -4   2  11       61.01       59.69      3.94 o 
  -3   2  11        8.03        6.23      1.50 o 
  -2   2  11        1.76        0.54      0.86 o 
  -1   2  11        9.31       14.76      1.83 o 
   0   2  11       31.03       29.18      1.58 o 
   1   2  11      147.86      154.34      3.76 o 
   2   2  11      251.65      252.19      8.15 o 
   3   2  11       27.36       23.20      2.61 o 
   4   2  11        0.24       -0.41      1.00 o 
   5   2  11       44.92       59.30      4.25 o 
  -5   3  11       13.65       12.83      1.46 o 
  -4   3  11       61.68       62.08      2.47 o 
  -3   3  11       10.21        8.87      1.10 o 
  -2   3  11       20.85       23.00      2.33 o 
  -1   3  11       31.19       28.01      1.59 o 
   0   3  11       85.75       82.58      2.59 o 
   1   3  11        0.09        1.22      0.92 o 
   2   3  11      114.74      116.08      5.12 o 
   3   3  11       12.22       11.70      2.02 o 
   4   3  11        2.52        1.73      1.15 o 
   5   3  11        1.80        0.65      1.25 o 
  -4   4  11       12.20       14.04      1.46 o 
  -3   4  11       75.03       74.76      2.65 o 
  -2   4  11      152.15      157.52      4.63 o 
  -1   4  11       31.43       29.49      1.66 o 
   0   4  11        2.62        1.86      1.02 o 
   1   4  11        7.54        8.84      1.60 o 
   2   4  11       41.31       38.86      2.96 o 
   3   4  11      168.63      178.39      6.81 o 
   4   4  11       29.67       33.35      3.19 o 
   5   4  11        2.55        1.80      1.36 o 
  -4   5  11        6.45        7.05      1.65 o 
  -3   5  11       23.30       19.53      1.58 o 
  -2   5  11       34.33       34.99      1.88 o 
  -1   5  11       31.02       29.99      1.59 o 
   0   5  11        5.10        5.35      1.37 o 
   1   5  11        0.60        1.70      1.02 o 
   2   5  11       37.18       33.91      2.74 o 
   3   5  11       75.60       83.68      4.52 o 
   4   5  11        0.59        1.91      1.39 o 
   5   5  11       48.11       48.59      3.77 o 
  -4   6  11       10.43       10.80      1.87 o 
  -3   6  11        0.42       -1.22      1.01 o 
  -2   6  11        0.39       -0.13      0.67 o 
  -1   6  11        0.36        1.41      1.09 o 
   0   6  11       44.80       41.88      4.69 o 
   1   6  11       10.94        8.74      1.71 o 
   2   6  11       40.88       45.81      3.21 o 
   3   6  11       58.37       58.42      3.83 o 
   4   6  11       24.24       24.49      2.84 o 
   5   6  11        0.00        0.22      1.18 o 
  -3   7  11       21.47       23.23      2.48 o 
  -2   7  11       13.62       12.87      1.39 o 
  -1   7  11        4.11        6.54      1.08 o 
   0   7  11       16.62       18.25      1.40 o 
   1   7  11       64.80       66.17      3.42 o 
   2   7  11        6.58       10.11      1.96 o 
   3   7  11       99.81      108.78      5.26 o 
   4   7  11      195.56      205.02      7.73 o 
   5   7  11        0.42        1.20      1.50 o 
  -2   8  11       36.76       37.39      2.85 o 
  -1   8  11       47.50       56.50      3.84 o 
   0   8  11        3.28        3.02      0.86 o 
   1   8  11       39.66       41.62      4.54 o 
   2   8  11       37.71       43.49      2.03 o 
   3   8  11        3.06        4.30      1.60 o 
   4   8  11        0.20       -0.20      1.20 o 
   5   8  11        0.34        0.42      1.33 o 
  -1   9  11        2.20        2.07      1.15 o 
   0   9  11        1.51        3.76      0.93 o 
   1   9  11        0.51        0.99      0.61 o 
   2   9  11        4.17        3.41      1.96 o 
   3   9  11       12.52       10.96      1.41 o 
   4   9  11       11.70       15.21      2.55 o 
   0  10  11       19.72       20.06      1.72 o 
   1  10  11       38.55       44.62      4.13 o 
   2  10  11       20.02       22.60      1.76 o 
   3  10  11        0.94       -0.06      0.61 o 
  -2  -4  12       30.08       36.14      3.17 o 
  -1  -4  12       17.83       15.36      2.21 o 
   0  -4  12       48.62       46.27      3.30 o 
   1  -4  12        2.65        4.15      1.38 o 
  -3  -3  12       20.84       25.30      2.79 o 
  -2  -3  12       61.09       67.22      4.07 o 
  -1  -3  12        3.49        1.43      1.05 o 
   0  -3  12        1.36        2.20      1.11 o 
   1  -3  12       14.04        7.97      1.59 o 
   2  -3  12        2.50        4.17      1.36 o 
  -4  -2  12       28.60       27.87      3.02 o 
  -3  -2  12       24.73       25.20      2.74 o 
  -2  -2  12       12.26       12.75      2.02 o 
  -1  -2  12       48.38       56.76      3.51 o 
   0  -2  12        9.83        8.64      1.64 o 
   1  -2  12        7.11        5.80      1.41 o 
   2  -2  12        2.72        1.05      0.95 o 
   3  -2  12        8.51        8.25      1.60 o 
  -4  -1  12        0.32        2.07      1.36 o 
  -3  -1  12        3.51        0.70      1.04 o 
  -2  -1  12       22.77       23.24      2.46 o 
  -1  -1  12       97.54       97.71      4.57 o 
   0  -1  12        0.83        0.45      0.61 o 
   1  -1  12        0.06        1.51      0.74 o 
   2  -1  12        1.60        0.37      0.66 o 
   3  -1  12        2.77        3.70      1.18 o 
  -4   0  12       10.89       10.07      2.09 o 
  -3   0  12       76.05       73.73      4.17 o 
  -2   0  12       24.55       26.35      2.53 o 
  -1   0  12       39.25       35.92      2.74 o 
   0   0  12       12.39       13.16      1.98 o 
   1   0  12        1.87        2.70      1.43 o 
   2   0  12        7.27        6.81      1.48 o 
   3   0  12       19.22       23.16      2.79 o 
   4   0  12        4.21        9.48      2.14 o 
  -4   1  12        3.44        1.74      1.42 o 
  -3   1  12       19.60       17.33      2.32 o 
  -2   1  12        3.43        4.07      1.31 o 
  -1   1  12      229.79      220.56      7.01 o 
   0   1  12       83.19       93.37      2.98 o 
   1   1  12       99.54       92.36      2.97 o 
   2   1  12        9.04        7.38      1.09 o 
   3   1  12       61.15       65.72      4.21 o 
   4   1  12       11.55       19.46      2.73 o 
  -4   2  12        9.77       12.41      2.26 o 
  -3   2  12        1.64        1.45      1.19 o 
  -2   2  12       21.86       22.68      2.38 o 
  -1   2  12       49.11       50.03      3.08 o 
   0   2  12       15.99       14.65      1.35 o 
   1   2  12       18.15       21.05      2.21 o 
   2   2  12        0.25       -0.46      0.87 o 
   3   2  12       53.54       48.42      3.67 o 
   4   2  12       27.56       23.39      2.93 o 
  -4   3  12        5.69        5.16      1.73 o 
  -3   3  12        3.78       -0.13      1.05 o 
  -2   3  12       80.32       77.29      4.08 o 
  -1   3  12       61.89       64.35      3.47 o 
   0   3  12      101.89       97.20      2.99 o 
   1   3  12        0.01        0.17      0.88 o 
   2   3  12       83.37       75.93      4.18 o 
   3   3  12       19.08       19.46      2.58 o 
   4   3  12       16.40       24.85      3.06 o 
   5   3  12        9.46        7.43      2.09 o 
  -4   4  12       13.39       12.11      1.45 o 
  -3   4  12        8.56        7.23      1.77 o 
  -2   4  12        9.09        8.05      1.73 o 
  -1   4  12       18.58       20.40      1.54 o 
   0   4  12      136.29      131.15      5.25 o 
   1   4  12       27.29       26.58      2.58 o 
   2   4  12        1.53       -0.37      0.92 o 
   3   4  12        1.44       -0.20      1.06 o 
   4   4  12        1.38        0.84      1.15 o 
   5   4  12        0.83        1.13      1.45 o 
  -3   5  12        0.00       -1.04      0.74 o 
  -1   5  12       86.17       77.23      3.93 o 
   0   5  12      142.16      158.03      6.03 o 
   1   5  12        5.54        5.96      1.54 o 
   2   5  12        8.53       14.05      2.16 o 
   3   5  12       44.88       49.02      3.61 o 
   4   5  12       40.99       47.33      3.84 o 
   5   5  12       29.84       36.20      3.61 o 
  -3   6  12       20.98       16.53      2.15 o 
  -2   6  12        6.51        3.29      1.39 o 
  -1   6  12       11.88       10.75      1.84 o 
   0   6  12       43.04       45.67      3.25 o 
   1   6  12      189.55      186.10      6.88 o 
   2   6  12       35.93       32.73      2.99 o 
   3   6  12       17.43       21.80      2.76 o 
   4   6  12        0.80       -0.08      1.27 o 
  -2   7  12        0.00       -0.59      1.09 o 
  -1   7  12       13.84       14.55      1.40 o 
   0   7  12        1.28        4.76      1.55 o 
   1   7  12       69.11       80.21      4.44 o 
   2   7  12        8.58       16.70      2.41 o 
   3   7  12        0.93        2.02      1.28 o 
   4   7  12       16.51       20.17      2.87 o 
  -2   8  12        4.98        5.32      1.61 o 
  -1   8  12        8.34        7.92      1.19 o 
   0   8  12       55.38       64.11      4.32 o 
   1   8  12       49.60       52.41      3.76 o 
   2   8  12       18.63       23.94      2.85 o 
   3   8  12        1.34        1.36      1.50 o 
   4   8  12        4.73        6.31      1.96 o 
   0   9  12        2.47        2.53      1.81 o 
   1   9  12        8.80       10.61      1.30 o 
   2   9  12       83.18       87.09      4.98 o 
   3   9  12       11.97       12.44      2.34 o 
  -1  -3  13        3.82        5.13      1.60 o 
   0  -3  13        0.97        4.65      1.47 o 
  -2  -2  13        0.32        0.31      1.11 o 
  -1  -2  13        0.22        0.64      0.96 o 
   0  -2  13        2.06        4.04      1.39 o 
   1  -2  13        1.15        1.78      0.89 o 
  -3  -1  13       20.02       21.83      2.76 o 
  -2  -1  13        1.44        1.80      1.13 o 
  -1  -1  13        0.49        0.46      0.96 o 
   0  -1  13        5.69        7.36      1.64 o 
   1  -1  13        6.03        3.52      1.00 o 
   2  -1  13        2.72        2.56      2.13 o 
  -3   0  13       14.45       11.49      2.12 o 
  -2   0  13       34.74       37.22      3.01 o 
  -1   0  13        7.89        4.29      1.41 o 
   0   0  13        0.03        0.24      0.87 o 
   1   0  13       22.89       20.49      1.65 o 
   2   0  13        1.64        2.39      0.87 o 
   3   0  13       15.30       13.85      2.44 o 
  -3   1  13       10.82       10.71      2.07 o 
  -2   1  13       66.28       62.68      3.80 o 
  -1   1  13       25.45       34.54      2.71 o 
   0   1  13       42.58       46.57      4.71 o 
   1   1  13       55.22       54.58      2.62 o 
   2   1  13       14.12       14.63      2.34 o 
   3   1  13        4.24        2.12      1.46 o 
  -3   2  13        0.63        1.11      1.22 o 
  -2   2  13       14.24       10.06      1.89 o 
  -1   2  13        9.90        8.41      1.68 o 
   0   2  13      109.93      113.87      3.44 o 
   1   2  13       18.95       18.23      2.26 o 
   2   2  13       46.11       52.98      3.72 o 
   3   2  13       15.73       14.22      2.44 o 
   4   2  13        0.19        0.31      1.10 o 
  -3   3  13        0.11        0.36      1.22 o 
  -2   3  13        2.04        1.79      1.20 o 
  -1   3  13        2.40        2.65      1.23 o 
   0   3  13       26.21       24.45      2.43 o 
   1   3  13       32.02       38.41      3.10 o 
   2   3  13        1.15        2.01      1.36 o 
   3   3  13        1.41        0.60      1.23 o 
   4   3  13        7.93        9.19      2.19 o 
  -3   4  13        9.66       10.52      2.23 o 
  -2   4  13        0.44       -0.08      1.07 o 
   0   4  13        9.37        6.73      1.59 o 
   1   4  13        3.56        4.52      1.52 o 
   2   4  13       49.21       51.40      3.75 o 
   3   4  13       69.42       76.19      4.67 o 
   4   4  13        2.74        4.21      1.74 o 
  -3   5  13        2.77        3.46      1.65 o 
   0   5  13       20.13       27.45      2.71 o 
   1   5  13       14.47       17.28      2.33 o 
   2   5  13       31.40       28.36      2.93 o 
   3   5  13        6.40        4.53      1.64 o 
   4   5  13       45.00       50.85      4.06 o 
  -1   6  13       29.28       32.50      2.96 o 
   0   6  13       62.41       71.84      4.18 o 
   1   6  13       24.61       29.18      2.93 o 
   2   6  13        0.67        0.91      1.23 o 
   3   6  13        1.92        3.77      1.63 o 
  -1   7  13       13.40       19.92      2.57 o 
   0   7  13       10.84        9.20      1.97 o 
   1   7  13       79.75       81.22      4.61 o 
   2   7  13       30.71       29.64      3.16 o 
   3   7  13        1.51        1.60      1.36 o 
   0   8  13        8.17        9.58      2.19 o 
   1   8  13        6.02        3.81      1.54 o 
   2   8  13        0.61        0.91      1.36 o 
  -1   0  14       50.09       44.99      3.35 o 
   0   0  14        0.60       -0.14      0.99 o 
   1   0  14        0.62        1.05      1.04 o 
  -2   1  14       11.17        6.07      1.68 o 
  -1   1  14        4.05        3.47      1.45 o 
   0   1  14       15.05       17.81      2.23 o 
   1   1  14        4.55        3.03      1.42 o 
   2   1  14        2.17        0.35      1.23 o 
  -2   2  14        8.94       13.01      2.20 o 
  -1   2  14        0.03       -0.60      0.95 o 
   1   2  14        7.86       11.43      2.15 o 
   2   2  14        9.85        8.55      2.02 o 
  -2   3  14        9.13        9.92      2.01 o 
   0   3  14        0.39        1.98      1.19 o 
   1   3  14        0.88        2.33      1.36 o 
   2   3  14        2.46        2.62      1.47 o 
   0   4  14       10.16        8.57      1.87 o 
   1   4  14        0.63        0.72      1.20 o 
   2   4  14        6.00        5.48      1.69 o 
   0   5  14       11.69       14.65      2.29 o 
   1   5  14       15.31       15.36      2.33 o 
   2   5  14        2.88        4.07      1.64 o 
   0   6  14        5.65        6.08      1.89 o 
   1   6  14        0.59        0.01      1.04 o 
   2   6  14        0.01        0.95      1.31 o 
                                                 
